# Supplementary material for: 17α-Acet­oxy-11β-hy­droxy-6α-methyl­pregn-4-ene-3,20-dione
Source: Acta Crystallogr Sect E Struct Rep Online. 2012 Jun 13;68(Pt 7):o2006. doi: 10.1107/S1600536812017631 (PMC3393278; doi:10.1107/S1600536812017631)
Supplement: Supplementary file 1 [file e-68-o2006-sup1.cif]

##############################################################################
#                                                                            #
# This CIF contains the data in a paper accepted for publication in          #
# Acta Crystallographica Section E. It conforms to the requirements of       #
# Notes for Authors for Acta Crystallographica Section E, and has been       #
# peer reviewed under the auspices of the IUCr Commission on Journals.       #
#                                                                            #
# Full details of the Crystallographic Information File format               #
# are given in the paper "The Crystallographic Information File (CIF):       #
# a New Standard Archive File for Crystallography" by S. R. Hall, F. H.      #
# Allen and I. D. Brown [Acta Cryst. (1991), A47, 655-685].                  #
#                                                                            #
# The current version of the core CIF dictionary is obtainable from          #
# ftp://ftp.iucr.org/pub/cif_core.dic.                                       #
#                                                                            #
# Software is freely available for graphical display of the structure(s)     #
# in this CIF. For information consult the CIF software page                 #
# http://www.iucr.org/resources/cif/software.                                #
#                                                                            #
# This file may be used for bona fide research purposes within the           #
# scientific community so long as proper attribution is given to the journal # 
# article from which it was obtained.                                        #
#                                                                            #
##############################################################################
data_global
_audit_creation_method     'form.cif (version 2.0)'
_journal_data_validation_number     ?
_journal_date_recd_electronic     2012-04-04
_journal_date_accepted     2012-04-20
_journal_name_full     'Acta Crystallographica, Section E'
_journal_year     2012
_journal_volume     68
_journal_issue      7
_journal_page_first     o2006
_journal_page_last     o2006
_journal_paper_category     QO
_journal_paper_doi     10.1107/S1600536812017631
_journal_coeditor_code     PV2530
_publ_contact_author_name     'Yousuf, S. '
_publ_contact_author_address
;
      H.E.J. Research Institute of Chemistry,
      International Cenetr for Chemical and Biological Sciences,
      University of Karachi,
      Karachi 75270, Pakistan
;
_publ_contact_author_email     'dr.sammer.yousuf@gmail.com'
_publ_contact_author_fax     '+92-21 34819018-9'
_publ_contact_author_phone     '+92-21 34824924'
_publ_section_title
;
17\a-Acetoxy-11\b-hydroxy-6\a-methylpregn-4-ene-3,20-dione
;
loop_
    _publ_author_name
    _publ_author_footnote
    _publ_author_address
    'Sammer Yousuf' ?
;     H.E.J. Research Institute of Chemistry,
      International Center for Chemical and Biological Sciences,
      University of Karachi,
      Karachi 75270, Pakistan
;
    'Saira Bano' ?
;     H.E.J. Research Institute of Chemistry,
      International Center for Chemical and Biological Sciences,
      University of Karachi,
      Karachi 75270, Pakistan
;
    'M. Iqbal Choudhary' ?
;     H.E.J. Research Institute of Chemistry,
      International Center for Chemical and Biological Sciences,
      University of Karachi,
      Karachi 75270, Pakistan
      and
      Department of Biochemistry, Faculty of Sciences,
      King Abdul Aziz University, Jaddah 21589, Saudi Arabia
;
data_I
_audit_creation_method     SHELXL-97
_chemical_name_systematic
;
17\a-acetoxy-11\b-hydroxy-6\a-methylpregn-4-ene-3,20-dione
;
_chemical_name_common     ?
_chemical_formula_moiety     'C24 H34 O5'
_chemical_formula_sum     'C24 H34 O5'
_chemical_formula_iupac     'C24 H34 O5'
_chemical_formula_weight     402.51
_chemical_melting_point     ?
_symmetry_cell_setting     orthorhombic
_symmetry_space_group_name_H-M     'P 21 21 21'
_symmetry_space_group_name_Hall     'P 2ac 2ab'
loop_
    _symmetry_equiv_pos_as_xyz
    'x, y, z'
    '-x+1/2, -y, z+1/2'
    'x+1/2, -y+1/2, -z'
    '-x, y+1/2, -z+1/2'
_cell_length_a     8.2020(6)
_cell_length_b     9.8957(8)
_cell_length_c     27.972(2)
_cell_angle_alpha     90.00
_cell_angle_beta     90.00
_cell_angle_gamma     90.00
_cell_volume     2270.3(3)
_cell_formula_units_Z     4
_cell_measurement_reflns_used     1475
_cell_measurement_theta_min     2.18
_cell_measurement_theta_max     19.51
_cell_measurement_temperature     273(2)
_exptl_crystal_description     Block
_exptl_crystal_colour     colorles
_exptl_crystal_size_max     0.33
_exptl_crystal_size_mid     0.20
_exptl_crystal_size_min     0.16
_exptl_crystal_density_diffrn     1.178
_exptl_crystal_density_meas     ?
_exptl_crystal_density_method     'not measured'
_exptl_crystal_F_000     872
_exptl_absorpt_coefficient_mu     0.081
_exptl_absorpt_correction_type     multi-scan
_exptl_absorpt_process_details     '(SADABS; Bruker, 2000)'
_exptl_absorpt_correction_T_min     0.9738
_exptl_absorpt_correction_T_max     0.9872
_exptl_special_details
;
;
_diffrn_ambient_temperature     273(2)
_diffrn_radiation_type     MoK\a
_diffrn_radiation_wavelength     0.71073
_diffrn_radiation_source     'fine-focus sealed tube'
_diffrn_radiation_monochromator     graphite
_diffrn_measurement_device_type
;
Bruker SMART APEX CCD area-detector
;
_diffrn_measurement_method     '\w scan'
_diffrn_detector_area_resol_mean     ?
_diffrn_reflns_number     13528
_diffrn_reflns_av_R_equivalents     0.0587
_diffrn_reflns_av_sigmaI/netI     0.0400
_diffrn_reflns_theta_min     2.18
_diffrn_reflns_theta_max     25.50
_diffrn_reflns_theta_full     25.50
_diffrn_measured_fraction_theta_max     1.000
_diffrn_measured_fraction_theta_full     1.000
_diffrn_reflns_limit_h_min     -9
_diffrn_reflns_limit_h_max     7
_diffrn_reflns_limit_k_min     -11
_diffrn_reflns_limit_k_max     11
_diffrn_reflns_limit_l_min     -33
_diffrn_reflns_limit_l_max     32
_diffrn_standards_number     0
_diffrn_standards_interval_count     ?
_diffrn_standards_interval_time     ?
_diffrn_standards_decay_%     ?
_refine_special_details
;
Refinement of <i>F</i>^2^ against ALL reflections. The weighted <i>R</i>-factor
<i>wR</i> and goodness of fit <i>S</i> are based on <i>F</i>^2^, conventional
<i>R</i>-factors <i>R</i> are based on <i>F</i>, with <i>F</i> set to zero for
negative <i>F</i>^2^. The threshold expression of <i>F</i>^2^ >
\s(<i>F</i>^2^) is used only for calculating <i>R</i>-factors(gt) <i>etc</i>.
and is not relevant to the choice of reflections for refinement.
<i>R</i>-factors based on <i>F</i>^2^ are statistically about twice as large
as those based on <i>F</i>, and <i>R</i>- factors based on ALL data will be
even larger.
;
_reflns_number_total     2431
_reflns_number_gt     1777
_reflns_threshold_expression     I>2sigma(I)
_refine_ls_structure_factor_coef     Fsqd
_refine_ls_matrix_type     full
_refine_ls_R_factor_all     0.0686
_refine_ls_R_factor_gt     0.0427
_refine_ls_wR_factor_gt     0.0897
_refine_ls_wR_factor_ref     0.1006
_refine_ls_goodness_of_fit_ref     1.007
_refine_ls_restrained_S_all     1.007
_refine_ls_number_reflns     2431
_refine_ls_number_parameters     267
_refine_ls_number_restraints     0
_refine_ls_hydrogen_treatment     constr
_refine_ls_weighting_scheme     calc
_refine_ls_weighting_details
         'calc w=1/[\s^2^(Fo^2^)+(0.0475P)^2^+0.1706P] where P=(Fo^2^+2Fc^2^)/3'
_atom_sites_solution_hydrogens     geom
_atom_sites_solution_primary     direct
_atom_sites_solution_secondary     difmap
_refine_ls_shift/su_max     0.000
_refine_ls_shift/su_mean     0.000
_refine_diff_density_max     0.186
_refine_diff_density_min     -0.143
_refine_ls_extinction_method     none
_refine_ls_extinction_coef     ?
_refine_ls_abs_structure_details     ?
_refine_ls_abs_structure_Flack     ?
loop_
    _atom_type_symbol
    _atom_type_description
    _atom_type_scat_dispersion_real
    _atom_type_scat_dispersion_imag
    _atom_type_scat_source
    'C' 'C' 0.0033 0.0000
                         'International Tables Vol C Tables 4.2.6.8 and 6.1.1.4'
    'H' 'H' 0.0000 0.0000
                         'International Tables Vol C Tables 4.2.6.8 and 6.1.1.4'
    'O' 'O' 0.0106 0.0000
                         'International Tables Vol C Tables 4.2.6.8 and 6.1.1.4'
_computing_data_collection     'SMART (Bruker, 2000)'
_computing_cell_refinement     'SAINT (Bruker, 2000)'
_computing_data_reduction     'SAINT (Bruker, 2000)'
_computing_structure_solution     'SHELXS97 (Sheldrick, 2008)'
_computing_structure_refinement     'SHELXL97 (Sheldrick, 2008)'
_computing_molecular_graphics     'SHELXTL (Sheldrick, 2008)'
_computing_publication_material
;
SHELXTL (Sheldrick, 2008), PARST (Nardelli, 1995) and PLATON
(Spek, 2009)
;
loop_
    _atom_site_type_symbol
    _atom_site_label
    _atom_site_fract_x
    _atom_site_fract_y
    _atom_site_fract_z
    _atom_site_U_iso_or_equiv
    _atom_site_adp_type
    _atom_site_calc_flag
    _atom_site_refinement_flags
    _atom_site_occupancy
    _atom_site_symmetry_multiplicity
    _atom_site_disorder_assembly
    _atom_site_disorder_group
    O O1 0.6641(4) 0.1828(3) 0.17149(9) 0.0882(10) Uani d . 1 1 . .
    O O2 0.3221(3) 0.1326(2) 0.39265(7) 0.0619(7) Uani d . 1 1 . .
    H H2A 0.3329 0.1258 0.4217 0.093 Uiso d R 1 1 . .
    O O3 0.0823(3) 0.60806(19) 0.42778(7) 0.0436(6) Uani d . 1 1 . .
    O O4 -0.0792(4) 0.7315(3) 0.47488(10) 0.0782(9) Uani d . 1 1 . .
    O O5 -0.1463(4) 0.4106(3) 0.50772(7) 0.0625(7) Uani d . 1 1 . .
    C C1 0.5406(4) 0.1962(3) 0.29492(11) 0.0468(8) Uani d . 1 1 . .
    H H1A 0.5718 0.2906 0.2967 0.056 Uiso calc R 1 1 . .
    H H1B 0.5741 0.1532 0.3245 0.056 Uiso calc R 1 1 . .
    C C2 0.6306(4) 0.1302(4) 0.25352(12) 0.0552(9) Uani d . 1 1 . .
    H H2B 0.7467 0.1461 0.2570 0.066 Uiso calc R 1 1 . .
    H H2C 0.6125 0.0334 0.2544 0.066 Uiso calc R 1 1 . .
    C C3 0.5756(5) 0.1838(3) 0.20657(13) 0.0537(9) Uani d . 1 1 . .
    C C4 0.4080(4) 0.2317(3) 0.20399(12) 0.0498(9) Uani d . 1 1 . .
    H H4A 0.3720 0.2666 0.1750 0.060 Uiso calc R 1 1 . .
    C C5 0.3024(4) 0.2291(3) 0.24025(10) 0.0370(7) Uani d . 1 1 . .
    C C6 0.1224(4) 0.2521(3) 0.23329(10) 0.0420(8) Uani d . 1 1 . .
    H H6A 0.0704 0.1634 0.2366 0.050 Uiso calc R 1 1 . .
    C C7 0.0494(4) 0.3411(3) 0.27257(9) 0.0385(7) Uani d . 1 1 . .
    H H7A 0.0860 0.4333 0.2677 0.046 Uiso calc R 1 1 . .
    H H7B -0.0684 0.3404 0.2694 0.046 Uiso calc R 1 1 . .
    C C8 0.0932(4) 0.2984(3) 0.32326(9) 0.0331(7) Uani d . 1 1 . .
    H H8A 0.0445 0.2099 0.3299 0.040 Uiso calc R 1 1 . .
    C C9 0.2785(3) 0.2875(3) 0.32747(9) 0.0316(7) Uani d . 1 1 . .
    H H9A 0.3188 0.3765 0.3176 0.038 Uiso calc R 1 1 . .
    C C10 0.3551(4) 0.1871(3) 0.29062(10) 0.0358(7) Uani d . 1 1 . .
    C C11 0.3415(4) 0.2700(3) 0.37900(10) 0.0444(8) Uani d . 1 1 . .
    H H11A 0.4587 0.2894 0.3787 0.053 Uiso calc R 1 1 . .
    C C12 0.2616(4) 0.3688(3) 0.41426(10) 0.0414(8) Uani d . 1 1 . .
    H H12A 0.2937 0.3447 0.4465 0.050 Uiso calc R 1 1 . .
    H H12B 0.3017 0.4593 0.4079 0.050 Uiso calc R 1 1 . .
    C C13 0.0766(4) 0.3693(3) 0.41118(10) 0.0353(7) Uani d . 1 1 . .
    C C14 0.0284(4) 0.4012(3) 0.35941(9) 0.0315(7) Uani d . 1 1 . .
    H H14A 0.0796 0.4878 0.3515 0.038 Uiso calc R 1 1 . .
    C C15 -0.1546(4) 0.4277(3) 0.36200(10) 0.0436(8) Uani d . 1 1 . .
    H H15A -0.2156 0.3438 0.3603 0.052 Uiso calc R 1 1 . .
    H H15B -0.1895 0.4866 0.3362 0.052 Uiso calc R 1 1 . .
    C C16 -0.1776(4) 0.4969(3) 0.41121(10) 0.0446(8) Uani d . 1 1 . .
    H H16A -0.2088 0.5907 0.4070 0.053 Uiso calc R 1 1 . .
    H H16B -0.2622 0.4515 0.4294 0.053 Uiso calc R 1 1 . .
    C C17 -0.0141(4) 0.4875(3) 0.43735(10) 0.0387(8) Uani d . 1 1 . .
    C C18 0.0023(4) 0.2353(3) 0.42872(11) 0.0505(9) Uani d . 1 1 . .
    H H18A 0.0294 0.1644 0.4067 0.076 Uiso calc R 1 1 . .
    H H18B -0.1140 0.2441 0.4307 0.076 Uiso calc R 1 1 . .
    H H18C 0.0453 0.2138 0.4597 0.076 Uiso calc R 1 1 . .
    C C19 0.3006(4) 0.0393(3) 0.29747(12) 0.0489(9) Uani d . 1 1 . .
    H H19A 0.3279 -0.0120 0.2695 0.073 Uiso calc R 1 1 . .
    H H19B 0.1849 0.0364 0.3025 0.073 Uiso calc R 1 1 . .
    H H19C 0.3552 0.0015 0.3247 0.073 Uiso calc R 1 1 . .
    C C20 -0.0259(5) 0.4646(3) 0.49130(11) 0.0468(9) Uani d . 1 1 . .
    C C21 0.1183(5) 0.4973(4) 0.52202(11) 0.0694(12) Uani d . 1 1 . .
    H H21A 0.0824 0.5434 0.5503 0.104 Uiso calc R 1 1 . .
    H H21B 0.1921 0.5543 0.5046 0.104 Uiso calc R 1 1 . .
    H H21C 0.1729 0.4152 0.5308 0.104 Uiso calc R 1 1 . .
    C C22 0.0342(5) 0.7246(3) 0.44810(12) 0.0529(9) Uani d . 1 1 . .
    C C23 0.1423(6) 0.8383(3) 0.43387(14) 0.0734(12) Uani d . 1 1 . .
    H H23A 0.0804 0.9206 0.4329 0.110 Uiso calc R 1 1 . .
    H H23B 0.1873 0.8206 0.4028 0.110 Uiso calc R 1 1 . .
    H H23C 0.2291 0.8472 0.4567 0.110 Uiso calc R 1 1 . .
    C C24 0.0737(5) 0.3052(4) 0.18406(11) 0.0640(11) Uani d . 1 1 . .
    H H24A 0.1168 0.2466 0.1598 0.096 Uiso calc R 1 1 . .
    H H24B 0.1167 0.3946 0.1798 0.096 Uiso calc R 1 1 . .
    H H24C -0.0430 0.3078 0.1816 0.096 Uiso calc R 1 1 . .
loop_
    _atom_site_aniso_label
    _atom_site_aniso_U_11
    _atom_site_aniso_U_22
    _atom_site_aniso_U_33
    _atom_site_aniso_U_12
    _atom_site_aniso_U_13
    _atom_site_aniso_U_23
    O1 0.074(2) 0.112(2) 0.0788(19) 0.0133(19) 0.0404(17) -0.0020(17)
    O2 0.099(2) 0.0503(14) 0.0370(12) 0.0260(15) -0.0086(14) 0.0050(10)
    O3 0.0552(15) 0.0343(11) 0.0412(12) -0.0046(11) 0.0072(10) -0.0033(9)
    O4 0.094(2) 0.0631(17) 0.0772(18) 0.0083(17) 0.0248(17) -0.0216(15)
    O5 0.081(2) 0.0647(16) 0.0420(13) -0.0101(15) 0.0218(13) 0.0063(11)
    C1 0.037(2) 0.0492(19) 0.054(2) 0.0016(18) -0.0014(16) -0.0095(16)
    C2 0.038(2) 0.056(2) 0.071(2) 0.0063(17) 0.0059(18) -0.0132(19)
    C3 0.050(2) 0.051(2) 0.060(2) -0.0005(19) 0.014(2) -0.0104(17)
    C4 0.051(2) 0.0498(19) 0.0481(19) -0.0005(17) 0.0079(17) -0.0028(16)
    C5 0.043(2) 0.0314(15) 0.0365(16) 0.0003(15) 0.0038(15) -0.0045(13)
    C6 0.043(2) 0.0492(19) 0.0342(16) -0.0006(16) -0.0056(14) -0.0050(14)
    C7 0.0350(19) 0.0440(17) 0.0364(17) 0.0029(16) -0.0041(14) -0.0025(13)
    C8 0.0358(19) 0.0327(15) 0.0307(15) -0.0036(14) 0.0014(13) -0.0003(13)
    C9 0.0303(18) 0.0312(15) 0.0334(15) 0.0000(14) -0.0012(12) 0.0023(13)
    C10 0.0339(19) 0.0341(16) 0.0395(16) 0.0014(15) -0.0026(14) -0.0046(13)
    C11 0.048(2) 0.0449(18) 0.0406(17) 0.0092(17) -0.0057(16) -0.0037(15)
    C12 0.048(2) 0.0453(19) 0.0311(16) 0.0030(16) -0.0076(14) -0.0013(15)
    C13 0.042(2) 0.0348(16) 0.0294(15) -0.0015(15) 0.0043(14) 0.0017(13)
    C14 0.033(2) 0.0310(14) 0.0306(15) -0.0008(14) 0.0007(13) 0.0013(12)
    C15 0.037(2) 0.0497(19) 0.0442(18) 0.0005(16) 0.0013(16) -0.0033(15)
    C16 0.046(2) 0.0473(19) 0.0404(18) 0.0013(18) 0.0096(17) -0.0001(15)
    C17 0.047(2) 0.0360(16) 0.0328(17) -0.0033(15) 0.0062(15) 0.0056(13)
    C18 0.066(3) 0.0397(18) 0.0459(18) -0.0063(17) 0.0062(17) 0.0076(15)
    C19 0.055(2) 0.0379(17) 0.0534(19) 0.0024(17) 0.0007(18) -0.0057(15)
    C20 0.066(3) 0.0411(18) 0.0338(17) 0.0042(19) 0.0106(17) 0.0015(14)
    C21 0.087(3) 0.085(3) 0.036(2) 0.002(3) -0.003(2) -0.0006(19)
    C22 0.074(3) 0.0394(19) 0.0450(19) 0.005(2) -0.0062(19) -0.0075(16)
    C23 0.105(4) 0.042(2) 0.073(3) -0.015(2) -0.012(2) 0.0018(18)
    C24 0.065(3) 0.088(3) 0.0385(19) 0.023(2) -0.0089(17) -0.0116(19)
_geom_special_details
;
All e.s.d.'s (except the e.s.d. in the dihedral angle between two l.s. planes)
are estimated using the full covariance matrix. The cell e.s.d.'s are taken
into account individually in the estimation of e.s.d.'s in distances, angles
and torsion angles; correlations between e.s.d.'s in cell parameters are only
used when they are defined by crystal symmetry. An approximate (isotropic)
treatment of cell e.s.d.'s is used for estimating e.s.d.'s involving l.s.
planes.
;
loop_
    _geom_bond_atom_site_label_1
    _geom_bond_atom_site_label_2
    _geom_bond_site_symmetry_2
    _geom_bond_distance
    _geom_bond_publ_flag
    O1 C3 . 1.220(4) ?
    O2 C11 . 1.421(4) ?
    O2 H2A . 0.8199 ?
    O3 C22 . 1.344(4) ?
    O3 C17 . 1.456(3) ?
    O4 C22 . 1.196(4) ?
    O5 C20 . 1.213(4) ?
    C1 C2 . 1.521(4) ?
    C1 C10 . 1.529(4) ?
    C1 H1A . 0.9700 ?
    C1 H1B . 0.9700 ?
    C2 C3 . 1.486(5) ?
    C2 H2B . 0.9700 ?
    C2 H2C . 0.9700 ?
    C3 C4 . 1.456(5) ?
    C4 C5 . 1.334(4) ?
    C4 H4A . 0.9300 ?
    C5 C6 . 1.507(4) ?
    C5 C10 . 1.531(4) ?
    C6 C24 . 1.527(4) ?
    C6 C7 . 1.530(4) ?
    C6 H6A . 0.9800 ?
    C7 C8 . 1.523(4) ?
    C7 H7A . 0.9700 ?
    C7 H7B . 0.9700 ?
    C8 C9 . 1.528(4) ?
    C8 C14 . 1.530(4) ?
    C8 H8A . 0.9800 ?
    C9 C11 . 1.541(4) ?
    C9 C10 . 1.563(4) ?
    C9 H9A . 0.9800 ?
    C10 C19 . 1.541(4) ?
    C11 C12 . 1.536(4) ?
    C11 H11A . 0.9800 ?
    C12 C13 . 1.519(4) ?
    C12 H12A . 0.9700 ?
    C12 H12B . 0.9700 ?
    C13 C14 . 1.534(4) ?
    C13 C18 . 1.540(4) ?
    C13 C17 . 1.567(4) ?
    C14 C15 . 1.525(4) ?
    C14 H14A . 0.9800 ?
    C15 C16 . 1.549(4) ?
    C15 H15A . 0.9700 ?
    C15 H15B . 0.9700 ?
    C16 C17 . 1.531(4) ?
    C16 H16A . 0.9700 ?
    C16 H16B . 0.9700 ?
    C17 C20 . 1.529(4) ?
    C18 H18A . 0.9600 ?
    C18 H18B . 0.9600 ?
    C18 H18C . 0.9600 ?
    C19 H19A . 0.9600 ?
    C19 H19B . 0.9600 ?
    C19 H19C . 0.9600 ?
    C20 C21 . 1.497(5) ?
    C21 H21A . 0.9600 ?
    C21 H21B . 0.9600 ?
    C21 H21C . 0.9600 ?
    C22 C23 . 1.487(5) ?
    C23 H23A . 0.9600 ?
    C23 H23B . 0.9600 ?
    C23 H23C . 0.9600 ?
    C24 H24A . 0.9600 ?
    C24 H24B . 0.9600 ?
    C24 H24C . 0.9600 ?
loop_
    _geom_angle_atom_site_label_1
    _geom_angle_atom_site_label_2
    _geom_angle_atom_site_label_3
    _geom_angle_site_symmetry_1
    _geom_angle_site_symmetry_3
    _geom_angle
    _geom_angle_publ_flag
    C11 O2 H2A . . 109.5 ?
    C22 O3 C17 . . 117.8(3) ?
    C2 C1 C10 . . 113.5(3) ?
    C2 C1 H1A . . 108.9 ?
    C10 C1 H1A . . 108.9 ?
    C2 C1 H1B . . 108.9 ?
    C10 C1 H1B . . 108.9 ?
    H1A C1 H1B . . 107.7 ?
    C3 C2 C1 . . 111.9(3) ?
    C3 C2 H2B . . 109.2 ?
    C1 C2 H2B . . 109.2 ?
    C3 C2 H2C . . 109.2 ?
    C1 C2 H2C . . 109.2 ?
    H2B C2 H2C . . 107.9 ?
    O1 C3 C4 . . 121.6(4) ?
    O1 C3 C2 . . 121.8(3) ?
    C4 C3 C2 . . 116.5(3) ?
    C5 C4 C3 . . 124.7(3) ?
    C5 C4 H4A . . 117.7 ?
    C3 C4 H4A . . 117.7 ?
    C4 C5 C6 . . 122.4(3) ?
    C4 C5 C10 . . 121.4(3) ?
    C6 C5 C10 . . 115.9(2) ?
    C5 C6 C24 . . 115.1(3) ?
    C5 C6 C7 . . 112.2(2) ?
    C24 C6 C7 . . 110.3(3) ?
    C5 C6 H6A . . 106.2 ?
    C24 C6 H6A . . 106.2 ?
    C7 C6 H6A . . 106.2 ?
    C8 C7 C6 . . 114.6(2) ?
    C8 C7 H7A . . 108.6 ?
    C6 C7 H7A . . 108.6 ?
    C8 C7 H7B . . 108.6 ?
    C6 C7 H7B . . 108.6 ?
    H7A C7 H7B . . 107.6 ?
    C7 C8 C9 . . 109.0(2) ?
    C7 C8 C14 . . 110.4(2) ?
    C9 C8 C14 . . 110.0(2) ?
    C7 C8 H8A . . 109.1 ?
    C9 C8 H8A . . 109.1 ?
    C14 C8 H8A . . 109.1 ?
    C8 C9 C11 . . 114.4(2) ?
    C8 C9 C10 . . 113.2(2) ?
    C11 C9 C10 . . 114.2(2) ?
    C8 C9 H9A . . 104.5 ?
    C11 C9 H9A . . 104.5 ?
    C10 C9 H9A . . 104.5 ?
    C1 C10 C5 . . 109.7(3) ?
    C1 C10 C19 . . 109.5(3) ?
    C5 C10 C19 . . 106.8(2) ?
    C1 C10 C9 . . 108.1(2) ?
    C5 C10 C9 . . 108.7(2) ?
    C19 C10 C9 . . 113.9(2) ?
    O2 C11 C12 . . 112.9(3) ?
    O2 C11 C9 . . 108.7(2) ?
    C12 C11 C9 . . 112.7(2) ?
    O2 C11 H11A . . 107.4 ?
    C12 C11 H11A . . 107.4 ?
    C9 C11 H11A . . 107.4 ?
    C13 C12 C11 . . 113.1(3) ?
    C13 C12 H12A . . 109.0 ?
    C11 C12 H12A . . 109.0 ?
    C13 C12 H12B . . 109.0 ?
    C11 C12 H12B . . 109.0 ?
    H12A C12 H12B . . 107.8 ?
    C12 C13 C14 . . 108.2(2) ?
    C12 C13 C18 . . 112.0(3) ?
    C14 C13 C18 . . 112.1(2) ?
    C12 C13 C17 . . 116.8(3) ?
    C14 C13 C17 . . 99.5(2) ?
    C18 C13 C17 . . 107.8(2) ?
    C15 C14 C8 . . 119.2(2) ?
    C15 C14 C13 . . 104.1(2) ?
    C8 C14 C13 . . 113.4(2) ?
    C15 C14 H14A . . 106.4 ?
    C8 C14 H14A . . 106.4 ?
    C13 C14 H14A . . 106.4 ?
    C14 C15 C16 . . 103.8(2) ?
    C14 C15 H15A . . 111.0 ?
    C16 C15 H15A . . 111.0 ?
    C14 C15 H15B . . 111.0 ?
    C16 C15 H15B . . 111.0 ?
    H15A C15 H15B . . 109.0 ?
    C17 C16 C15 . . 106.9(3) ?
    C17 C16 H16A . . 110.3 ?
    C15 C16 H16A . . 110.3 ?
    C17 C16 H16B . . 110.3 ?
    C15 C16 H16B . . 110.3 ?
    H16A C16 H16B . . 108.6 ?
    O3 C17 C20 . . 109.7(2) ?
    O3 C17 C16 . . 109.7(2) ?
    C20 C17 C16 . . 115.2(3) ?
    O3 C17 C13 . . 105.5(2) ?
    C20 C17 C13 . . 112.4(2) ?
    C16 C17 C13 . . 103.8(2) ?
    C13 C18 H18A . . 109.5 ?
    C13 C18 H18B . . 109.5 ?
    H18A C18 H18B . . 109.5 ?
    C13 C18 H18C . . 109.5 ?
    H18A C18 H18C . . 109.5 ?
    H18B C18 H18C . . 109.5 ?
    C10 C19 H19A . . 109.5 ?
    C10 C19 H19B . . 109.5 ?
    H19A C19 H19B . . 109.5 ?
    C10 C19 H19C . . 109.5 ?
    H19A C19 H19C . . 109.5 ?
    H19B C19 H19C . . 109.5 ?
    O5 C20 C21 . . 121.4(3) ?
    O5 C20 C17 . . 119.4(3) ?
    C21 C20 C17 . . 119.0(3) ?
    C20 C21 H21A . . 109.5 ?
    C20 C21 H21B . . 109.5 ?
    H21A C21 H21B . . 109.5 ?
    C20 C21 H21C . . 109.5 ?
    H21A C21 H21C . . 109.5 ?
    H21B C21 H21C . . 109.5 ?
    O4 C22 O3 . . 122.8(3) ?
    O4 C22 C23 . . 126.0(3) ?
    O3 C22 C23 . . 111.2(3) ?
    C22 C23 H23A . . 109.5 ?
    C22 C23 H23B . . 109.5 ?
    H23A C23 H23B . . 109.5 ?
    C22 C23 H23C . . 109.5 ?
    H23A C23 H23C . . 109.5 ?
    H23B C23 H23C . . 109.5 ?
    C6 C24 H24A . . 109.5 ?
    C6 C24 H24B . . 109.5 ?
    H24A C24 H24B . . 109.5 ?
    C6 C24 H24C . . 109.5 ?
    H24A C24 H24C . . 109.5 ?
    H24B C24 H24C . . 109.5 ?
loop_
    _geom_torsion_atom_site_label_1
    _geom_torsion_atom_site_label_2
    _geom_torsion_atom_site_label_3
    _geom_torsion_atom_site_label_4
    _geom_torsion_site_symmetry_1
    _geom_torsion_site_symmetry_2
    _geom_torsion_site_symmetry_3
    _geom_torsion_site_symmetry_4
    _geom_torsion
    _geom_torsion_publ_flag
    C10 C1 C2 C3 . . . . 54.1(4) ?
    C1 C2 C3 O1 . . . . 153.9(4) ?
    C1 C2 C3 C4 . . . . -28.9(4) ?
    O1 C3 C4 C5 . . . . 176.4(4) ?
    C2 C3 C4 C5 . . . . -0.8(5) ?
    C3 C4 C5 C6 . . . . -166.9(3) ?
    C3 C4 C5 C10 . . . . 6.4(5) ?
    C4 C5 C6 C24 . . . . -11.3(5) ?
    C10 C5 C6 C24 . . . . 175.1(3) ?
    C4 C5 C6 C7 . . . . -138.6(3) ?
    C10 C5 C6 C7 . . . . 47.9(4) ?
    C5 C6 C7 C8 . . . . -49.1(4) ?
    C24 C6 C7 C8 . . . . -178.9(3) ?
    C6 C7 C8 C9 . . . . 53.6(3) ?
    C6 C7 C8 C14 . . . . 174.5(2) ?
    C7 C8 C9 C11 . . . . 169.6(2) ?
    C14 C8 C9 C11 . . . . 48.4(3) ?
    C7 C8 C9 C10 . . . . -57.2(3) ?
    C14 C8 C9 C10 . . . . -178.4(2) ?
    C2 C1 C10 C5 . . . . -47.7(4) ?
    C2 C1 C10 C19 . . . . 69.3(3) ?
    C2 C1 C10 C9 . . . . -166.1(2) ?
    C4 C5 C10 C1 . . . . 18.1(4) ?
    C6 C5 C10 C1 . . . . -168.3(3) ?
    C4 C5 C10 C19 . . . . -100.6(3) ?
    C6 C5 C10 C19 . . . . 73.0(3) ?
    C4 C5 C10 C9 . . . . 136.1(3) ?
    C6 C5 C10 C9 . . . . -50.2(3) ?
    C8 C9 C10 C1 . . . . 174.2(3) ?
    C11 C9 C10 C1 . . . . -52.4(3) ?
    C8 C9 C10 C5 . . . . 55.2(3) ?
    C11 C9 C10 C5 . . . . -171.5(3) ?
    C8 C9 C10 C19 . . . . -63.8(3) ?
    C11 C9 C10 C19 . . . . 69.5(3) ?
    C8 C9 C11 O2 . . . . 79.6(3) ?
    C10 C9 C11 O2 . . . . -53.2(4) ?
    C8 C9 C11 C12 . . . . -46.4(4) ?
    C10 C9 C11 C12 . . . . -179.1(3) ?
    O2 C11 C12 C13 . . . . -73.2(3) ?
    C9 C11 C12 C13 . . . . 50.5(4) ?
    C11 C12 C13 C14 . . . . -56.1(3) ?
    C11 C12 C13 C18 . . . . 67.9(3) ?
    C11 C12 C13 C17 . . . . -167.2(2) ?
    C7 C8 C14 C15 . . . . 60.3(3) ?
    C9 C8 C14 C15 . . . . -179.4(3) ?
    C7 C8 C14 C13 . . . . -176.6(2) ?
    C9 C8 C14 C13 . . . . -56.2(3) ?
    C12 C13 C14 C15 . . . . -168.9(2) ?
    C18 C13 C14 C15 . . . . 67.2(3) ?
    C17 C13 C14 C15 . . . . -46.5(3) ?
    C12 C13 C14 C8 . . . . 60.0(3) ?
    C18 C13 C14 C8 . . . . -63.9(3) ?
    C17 C13 C14 C8 . . . . -177.6(2) ?
    C8 C14 C15 C16 . . . . 162.3(2) ?
    C13 C14 C15 C16 . . . . 34.7(3) ?
    C14 C15 C16 C17 . . . . -8.4(3) ?
    C22 O3 C17 C20 . . . . -56.0(4) ?
    C22 O3 C17 C16 . . . . 71.5(3) ?
    C22 O3 C17 C13 . . . . -177.3(3) ?
    C15 C16 C17 O3 . . . . 92.2(3) ?
    C15 C16 C17 C20 . . . . -143.4(3) ?
    C15 C16 C17 C13 . . . . -20.2(3) ?
    C12 C13 C17 O3 . . . . 41.0(3) ?
    C14 C13 C17 O3 . . . . -75.0(3) ?
    C18 C13 C17 O3 . . . . 168.0(2) ?
    C12 C13 C17 C20 . . . . -78.5(3) ?
    C14 C13 C17 C20 . . . . 165.5(3) ?
    C18 C13 C17 C20 . . . . 48.5(3) ?
    C12 C13 C17 C16 . . . . 156.4(3) ?
    C14 C13 C17 C16 . . . . 40.4(3) ?
    C18 C13 C17 C16 . . . . -76.6(3) ?
    O3 C17 C20 O5 . . . . 149.5(3) ?
    C16 C17 C20 O5 . . . . 25.1(4) ?
    C13 C17 C20 O5 . . . . -93.5(4) ?
    O3 C17 C20 C21 . . . . -36.3(4) ?
    C16 C17 C20 C21 . . . . -160.7(3) ?
    C13 C17 C20 C21 . . . . 80.8(4) ?
    C17 O3 C22 O4 . . . . 3.1(5) ?
    C17 O3 C22 C23 . . . . -178.5(3) ?
loop_
    _geom_hbond_atom_site_label_D
    _geom_hbond_atom_site_label_H
    _geom_hbond_atom_site_label_A
    _geom_hbond_site_symmetry_A
    _geom_hbond_distance_DH
    _geom_hbond_distance_HA
    _geom_hbond_distance_DA
    _geom_hbond_angle_DHA
    _geom_hbond_publ_flag
    O2 H2A O5 3_556 0.82 2.01 2.831(3) 174 yes
    C23 H23C O4 3_566 0.96 2.60 3.494(5) 156 yes
