# Supplementary material for: 17α-Acet­oxy-11β-hy­droxy-6α-methyl­pregn-4-ene-3,20-dione
Source: Acta Crystallogr Sect E Struct Rep Online. 2012 Jun 13;68(Pt 7):o2006. doi: 10.1107/S1600536812017631 (PMC3393278; doi:10.1107/S1600536812017631)
Supplement: Supplementary file 2 [file e-68-o2006-Isup2.hkl]

# 
# h,k,l, Fc-squared, Fo-squared, sigma(Fo-squared) and status flag 
# 
data_I
_shelx_title ' a in P212121' 
_shelx_refln_list_code          4 
_shelx_F_calc_maximum      154.69 
_exptl_crystal_F_000       872.00 
_reflns_d_resolution_high  0.8256 
 
loop_ 
 _symmetry_equiv_pos_as_xyz 
 'x, y, z' 
 '-x+1/2, -y, z+1/2' 
 'x+1/2, -y+1/2, -z' 
 '-x, y+1/2, -z+1/2' 
 
_cell_length_a     8.2020 
_cell_length_b     9.8957 
_cell_length_c    27.9720 
_cell_angle_alpha  90.000 
_cell_angle_beta   90.000 
_cell_angle_gamma  90.000 
 
_shelx_F_squared_multiplier     1.000 
 
loop_ 
 _refln_index_h 
 _refln_index_k 
 _refln_index_l 
 _refln_F_squared_calc 
 _refln_F_squared_meas 
 _refln_F_squared_sigma 
 _refln_observed_status 
   2   0   0     2656.45     2844.60     48.94 o 
   4   0   0     2544.05     2769.46     53.81 o 
   6   0   0       33.67       50.09     19.14 o 
   8   0   0       34.88       66.17     25.47 o 
   1   1   0      774.71      729.30     12.31 o 
   2   1   0        5.10        6.31      4.16 o 
   3   1   0     2699.15     2777.85     32.04 o 
   4   1   0     7004.65     7580.79     70.69 o 
   5   1   0     1273.42     1304.96     30.80 o 
   6   1   0        0.52        4.75     10.86 o 
   7   1   0      288.41      290.16     29.29 o 
   8   1   0        0.18        8.35     14.66 o 
   9   1   0        1.47      -12.13     12.67 o 
   0   2   0    20397.97    20672.98    247.40 o 
   1   2   0    21099.14    21403.85    148.11 o 
   2   2   0     1681.90     1789.94     33.80 o 
   3   2   0     2851.56     2808.74     35.69 o 
   4   2   0      307.90      341.68     21.15 o 
   5   2   0        4.31        8.04      5.22 o 
   6   2   0      373.47      360.30     28.20 o 
   7   2   0      104.98      100.07     19.92 o 
   8   2   0        7.44        3.70     14.39 o 
   9   2   0       79.04      126.31     25.14 o 
   1   3   0     3240.60     3265.90     38.95 o 
   2   3   0     2396.28     2388.07     49.73 o 
   3   3   0      570.72      566.79     19.91 o 
   4   3   0       43.90       55.54     10.82 o 
   5   3   0     1164.52     1139.45     56.29 o 
   6   3   0       37.62        5.63     12.34 o 
   7   3   0      105.08       80.50     18.28 o 
   8   3   0        0.56        1.39     16.29 o 
   9   3   0        0.28       -6.93     14.95 o 
   0   4   0     1239.49     1284.86     29.38 o 
   1   4   0      342.78      310.59     15.53 o 
   2   4   0      475.70      401.65     15.92 o 
   3   4   0      199.60      199.68     11.28 o 
   4   4   0      108.82      106.60     14.61 o 
   5   4   0      650.66      629.68     23.39 o 
   6   4   0      149.24      165.18     23.25 o 
   7   4   0       87.44       80.67     18.38 o 
   8   4   0        0.26      -16.22     10.81 o 
   9   4   0       27.54       21.87     15.96 o 
   1   5   0       27.08       35.38      6.43 o 
   2   5   0      437.31      418.22     14.69 o 
   3   5   0        0.95        4.75      5.62 o 
   4   5   0       12.17        8.71      6.38 o 
   5   5   0       18.84       12.55     15.13 o 
   6   5   0      180.98      191.53     42.51 o 
   7   5   0        3.14       -3.80     10.97 o 
   8   5   0        9.66        4.45     12.95 o 
   9   5   0        1.21       -5.74     22.79 o 
   0   6   0        1.04       -4.36      7.17 o 
   1   6   0       60.98       79.00      9.02 o 
   2   6   0       10.79       15.28      7.45 o 
   3   6   0        0.00        0.10      5.54 o 
   4   6   0        1.89       -0.02      6.47 o 
   5   6   0        8.17        9.96      6.85 o 
   6   6   0        0.00       -2.39     10.70 o 
   7   6   0       30.96       25.40     14.49 o 
   8   6   0        8.34       -7.41     20.15 o 
   1   7   0        3.97        0.77      9.34 o 
   2   7   0      114.27      170.36     14.61 o 
   3   7   0       27.70       22.86      6.79 o 
   4   7   0       53.23       48.63     11.15 o 
   5   7   0        7.88        9.93      8.70 o 
   6   7   0       16.59       24.37     13.35 o 
   7   7   0       42.25       56.88     18.47 o 
   8   7   0       36.14       64.89     17.64 o 
   0   8   0      495.53      487.67     28.17 o 
   1   8   0      456.04      406.75     18.62 o 
   2   8   0        2.53        1.32      7.20 o 
   3   8   0        8.38        5.77      5.90 o 
   4   8   0        5.69        3.56      5.79 o 
   5   8   0       21.01       24.53     10.77 o 
   6   8   0        0.13       13.62     11.81 o 
   7   8   0        0.39        0.10     18.57 o 
   1   9   0       73.91       80.88     11.49 o 
   2   9   0        1.63        2.49      5.89 o 
   3   9   0       25.64       32.50      7.96 o 
   4   9   0       10.15       10.33     13.09 o 
   5   9   0        0.03        9.29      8.01 o 
   6   9   0      149.91      205.82     27.62 o 
   0  10   0       51.15       51.45     15.95 o 
   1  10   0       49.97       63.16     11.39 o 
   2  10   0       31.92       30.27      8.21 o 
   3  10   0        1.34        7.76      7.16 o 
   4  10   0        0.40        8.79      7.68 o 
   5  10   0        0.94        2.95      7.38 o 
   1  11   0        3.05       16.91      7.62 o 
   2  11   0        1.55        7.39      7.81 o 
   3  11   0       13.60       11.96      9.69 o 
   1   0   1     1209.21     1091.25     10.63 o 
   2   0   1     1761.66     1849.23     21.96 o 
   3   0   1     8064.74     8640.31    158.55 o 
   4   0   1     4567.48     5161.54    101.11 o 
   5   0   1      614.49      674.05     22.22 o 
   6   0   1        8.49        0.24     10.40 o 
   7   0   1        0.72        0.48     17.04 o 
   8   0   1       74.84       64.01     19.01 o 
   9   0   1        5.44      -13.09     18.98 o 
   0   1   1     2086.64     1874.57     15.64 o 
   1   1   1    23803.46    23236.40     94.43 o 
   2   1   1      778.79      807.43     12.80 o 
   3   1   1      359.78      344.69      6.35 o 
   4   1   1      719.37      711.98     11.65 o 
   5   1   1       49.46       38.27      5.27 o 
   6   1   1      267.15      254.44     17.24 o 
   7   1   1       51.15       48.84     11.72 o 
   8   1   1       39.65       27.85     11.51 o 
   9   1   1       20.15       28.85     12.19 o 
   0   2   1      222.26      212.55      9.04 o 
   1   2   1      763.93      813.44     11.45 o 
   2   2   1      489.02      515.40      9.28 o 
   3   2   1     1226.46     1213.90     15.77 o 
   4   2   1      497.68      483.29     10.73 o 
   5   2   1      718.41      720.89     13.35 o 
   6   2   1      208.81      193.67     18.59 o 
   7   2   1       34.09       42.33     11.64 o 
   8   2   1       53.83       66.65     13.55 o 
   9   2   1       19.35       13.85     11.60 o 
   0   3   1     5793.34     6059.01     54.92 o 
   1   3   1     2787.78     2871.06     22.85 o 
   2   3   1       41.61       55.84      4.90 o 
   3   3   1      711.84      702.33     11.63 o 
   4   3   1      217.62      208.59      8.16 o 
   5   3   1      640.27      617.56     13.96 o 
   6   3   1       25.46       27.76      9.71 o 
   7   3   1      202.55      231.98     23.45 o 
   8   3   1        3.27        7.25      9.80 o 
   9   3   1        8.94        8.57     10.54 o 
   0   4   1      576.51      596.35     14.28 o 
   1   4   1     1419.96     1395.41     16.65 o 
   2   4   1      474.97      541.03     11.77 o 
   3   4   1      105.15       92.82      6.81 o 
   4   4   1      491.79      477.75     12.15 o 
   5   4   1       16.71       19.01      5.02 o 
   6   4   1      313.64      301.13     20.60 o 
   7   4   1      186.84      188.98     17.92 o 
   8   4   1        4.73       -5.81      8.65 o 
   9   4   1       12.74        4.88     11.36 o 
   0   5   1       61.75       61.32      7.27 o 
   1   5   1      867.29      847.57     13.45 o 
   2   5   1       17.87       11.27      4.38 o 
   3   5   1      311.86      279.56     10.94 o 
   4   5   1       14.98       14.57      4.42 o 
   5   5   1       76.41       73.38      7.41 o 
   6   5   1      425.61      416.08     19.35 o 
   7   5   1       27.98       37.97     11.08 o 
   8   5   1       23.46       11.96      9.64 o 
   9   5   1       13.26       21.80     10.47 o 
   0   6   1       63.44       69.69      8.41 o 
   1   6   1      136.12      141.02      7.57 o 
   2   6   1      133.31      126.86      7.72 o 
   3   6   1       22.37       19.96      5.16 o 
   4   6   1      128.44      131.60      8.83 o 
   5   6   1       96.01       89.66      8.48 o 
   6   6   1       87.95       84.16     16.24 o 
   7   6   1      119.06      116.29     16.20 o 
   8   6   1       24.52       10.29     18.90 o 
   0   7   1       12.72       25.76      8.14 o 
   1   7   1       97.29       97.07      7.61 o 
   2   7   1      212.33      231.66      9.61 o 
   3   7   1        3.50        2.89      4.08 o 
   4   7   1        3.37        0.40      4.06 o 
   5   7   1       39.32       33.74      6.03 o 
   6   7   1       62.63       72.84     10.58 o 
   7   7   1       12.12        8.09      8.41 o 
   8   7   1        9.95       11.82      9.55 o 
   0   8   1        0.03        3.19      7.36 o 
   1   8   1       77.92       76.84      7.86 o 
   2   8   1       95.69       89.87      7.56 o 
   3   8   1       52.77       46.98      5.71 o 
   4   8   1       82.26       69.69      6.61 o 
   5   8   1        7.94       11.52      5.34 o 
   6   8   1       16.52       25.83      9.89 o 
   7   8   1        8.52       -3.15      7.78 o 
   0   9   1       66.86       96.21     12.00 o 
   1   9   1      289.35      328.76     13.24 o 
   2   9   1       21.83       14.79      5.27 o 
   3   9   1        0.21        4.42      4.38 o 
   4   9   1       92.77       83.37      7.77 o 
   5   9   1       20.94       26.62      6.58 o 
   6   9   1        0.67        7.51      8.25 o 
   0  10   1       20.65       26.32      9.55 o 
   1  10   1       23.09       17.10      5.51 o 
   2  10   1        3.56        2.62      4.69 o 
   3  10   1        1.06        1.13      4.77 o 
   4  10   1       31.49       40.50      7.06 o 
   5  10   1        8.88       20.64      6.75 o 
   0  11   1       42.34       57.43     10.03 o 
   1  11   1       18.07       30.88      6.20 o 
   2  11   1        7.47       14.08      5.68 o 
   3  11   1       24.82       25.06      6.60 o 
   1   0   2    12734.97    13051.98     66.68 o 
   2   0   2     1152.72     1193.88     21.83 o 
   3   0   2       74.76       94.18      6.74 o 
   4   0   2      612.15      668.00     23.70 o 
   5   0   2       97.99      113.31     13.06 o 
   6   0   2       80.84      106.36     22.22 o 
   7   0   2        2.34        5.88     12.08 o 
   8   0   2       43.27       48.69     22.33 o 
   9   0   2        0.40       -3.95     15.25 o 
   0   1   2     8066.44     8106.11     41.47 o 
   1   1   2      267.24      241.00      4.10 o 
   2   1   2     4622.95     4544.73     28.11 o 
   3   1   2     1984.94     2103.73     17.53 o 
   4   1   2      878.87      944.40     16.48 o 
   5   1   2       57.61       59.82      4.95 o 
   6   1   2        8.81        7.11      8.20 o 
   7   1   2       76.05       88.39     13.86 o 
   8   1   2       69.55       73.91     13.95 o 
   9   1   2       35.55       40.00     12.75 o 
   0   2   2    17321.59    16771.07    100.60 o 
   1   2   2     8377.71     8025.29     43.00 o 
   2   2   2      856.71      808.35     15.03 o 
   3   2   2       99.94      108.63      6.31 o 
   4   2   2      423.87      424.87      9.92 o 
   5   2   2      372.69      365.27      9.93 o 
   6   2   2        2.81       12.91      8.14 o 
   7   2   2      108.93      142.18     15.48 o 
   8   2   2       14.54        2.93      9.45 o 
   9   2   2       15.60       -6.22     13.61 o 
   0   3   2      189.77      212.50      9.01 o 
   1   3   2     2319.32     2310.49     18.57 o 
   2   3   2     1821.45     1839.02     19.53 o 
   3   3   2      646.43      596.77     13.09 o 
   4   3   2        6.35        9.97      4.54 o 
   5   3   2       35.63       37.53      5.42 o 
   6   3   2      436.21      401.40     15.90 o 
   7   3   2       53.24       39.17     11.41 o 
   8   3   2        7.66       18.37     10.56 o 
   9   3   2       29.81       31.97     12.36 o 
   0   4   2       51.68       62.27      6.48 o 
   1   4   2     6999.73     7276.65     44.43 o 
   2   4   2     2939.28     3034.44     30.34 o 
   3   4   2      651.76      695.79     14.14 o 
   4   4   2      264.55      285.05      9.92 o 
   5   4   2      122.62      120.19      8.47 o 
   6   4   2      360.39      339.48     15.73 o 
   7   4   2        5.45        6.23      9.18 o 
   8   4   2       16.28        9.41     10.58 o 
   9   4   2       24.17       16.92     11.29 o 
   0   5   2       21.17       30.13      6.03 o 
   1   5   2       66.82       78.70      5.63 o 
   2   5   2      956.94      921.90     14.71 o 
   3   5   2      215.12      226.84     10.25 o 
   4   5   2       16.41       13.30      4.87 o 
   5   5   2      574.55      553.56     18.76 o 
   6   5   2       67.16       68.73      9.55 o 
   7   5   2       49.06       47.02     11.62 o 
   8   5   2       27.51       39.34     11.73 o 
   9   5   2       17.69       23.94     10.83 o 
   0   6   2      346.16      335.11     17.56 o 
   1   6   2      577.29      540.79     12.12 o 
   2   6   2      309.96      327.17      9.99 o 
   3   6   2      115.34      111.68      7.86 o 
   4   6   2        4.19        7.66      4.40 o 
   5   6   2       99.20       79.39      8.15 o 
   6   6   2       90.25       90.62     10.98 o 
   7   6   2       59.81       47.80     11.61 o 
   8   6   2       51.36       62.09     13.06 o 
   0   7   2      163.43      161.57     15.12 o 
   1   7   2        9.36        9.20      4.79 o 
   2   7   2       89.77       98.73      7.31 o 
   3   7   2       60.18       54.09      6.18 o 
   4   7   2      301.68      286.12     11.18 o 
   5   7   2       61.69       66.99      7.87 o 
   6   7   2      124.65      120.19     12.50 o 
   7   7   2       43.99       56.02     12.45 o 
   8   7   2        1.77       17.85      9.07 o 
   0   8   2      633.62      602.23     21.12 o 
   1   8   2      358.38      358.01     12.11 o 
   2   8   2      342.92      314.64     11.67 o 
   3   8   2       89.65       88.32      7.39 o 
   4   8   2       32.11       28.76      5.57 o 
   5   8   2       29.49       22.99      6.95 o 
   6   8   2        7.17        8.50      6.51 o 
   7   8   2        1.69       -0.55      7.93 o 
   0   9   2      552.83      497.79     21.82 o 
   1   9   2        4.93       11.13      5.17 o 
   2   9   2        8.52        0.81      4.43 o 
   3   9   2      131.10      142.06     10.30 o 
   4   9   2       24.10       26.15      5.78 o 
   5   9   2       23.82       25.32      6.34 o 
   6   9   2       22.89       26.59      8.72 o 
   0  10   2        0.26        4.99      6.72 o 
   1  10   2        5.11        3.85      5.68 o 
   2  10   2       23.88       16.95      5.89 o 
   3  10   2       52.77       53.20      7.07 o 
   4  10   2       12.53       20.72      6.26 o 
   5  10   2       13.43        1.63      5.32 o 
   0  11   2        0.21        4.58      7.41 o 
   1  11   2       21.40        8.04      7.11 o 
   2  11   2       10.30       13.76      4.89 o 
   3  11   2        5.47       16.89      5.36 o 
   1   0   3    23929.23    23348.50    109.94 o 
   2   0   3     2446.84     2342.98     39.30 o 
   3   0   3      141.22      117.63      7.74 o 
   4   0   3     4621.82     5186.17     70.58 o 
   5   0   3       39.96       29.71      5.92 o 
   6   0   3       47.48       46.57      7.35 o 
   7   0   3        1.79        5.75     20.79 o 
   8   0   3        2.05       18.78     15.21 o 
   9   0   3        0.09       -1.40     13.95 o 
   0   1   3     4317.35     4181.16     26.94 o 
   1   1   3      832.50      775.12      8.86 o 
   2   1   3      115.72      117.91      4.37 o 
   3   1   3      316.10      307.59      6.06 o 
   4   1   3     1025.18     1042.22     15.70 o 
   5   1   3      100.09      109.24      6.52 o 
   6   1   3       40.64       40.07      5.34 o 
   7   1   3        5.33        4.78      8.58 o 
   8   1   3       26.80        4.33      9.60 o 
   9   1   3       15.72       20.05     12.58 o 
   0   2   3     3103.91     2802.67     22.51 o 
   1   2   3      615.80      551.59     11.46 o 
   2   2   3      793.58      805.36     16.63 o 
   3   2   3      432.70      387.65      8.79 o 
   4   2   3      227.55      233.99      9.55 o 
   5   2   3      461.63      487.63      9.12 o 
   6   2   3       30.06       37.73      6.92 o 
   7   2   3       41.67       43.95     10.90 o 
   8   2   3      111.58      118.62     16.06 o 
   9   2   3       14.25        1.36      9.47 o 
   0   3   3       26.05       32.27      4.18 o 
   1   3   3     1021.41     1003.11     11.98 o 
   2   3   3      868.08      858.56     13.30 o 
   3   3   3      661.57      682.26     13.95 o 
   4   3   3       20.03       24.39      4.05 o 
   5   3   3        6.80        8.39      3.66 o 
   6   3   3       46.00       54.34      8.38 o 
   7   3   3      104.12       87.67     13.38 o 
   8   3   3        7.54       21.59     10.64 o 
   9   3   3        3.98       -2.06      8.78 o 
   0   4   3       78.08       93.68      7.45 o 
   1   4   3      234.29      182.81      7.75 o 
   2   4   3      298.54      320.95      8.36 o 
   3   4   3      427.51      417.94     12.18 o 
   4   4   3      416.98      397.91     14.29 o 
   5   4   3     1327.68     1298.65     25.26 o 
   6   4   3       24.45       33.81      7.90 o 
   7   4   3       23.21       10.31      9.07 o 
   8   4   3       15.59        1.78     10.03 o 
   9   4   3        7.17       -1.28      9.78 o 
   0   5   3        0.00        2.67      4.80 o 
   1   5   3     1737.84     1784.88     19.62 o 
   2   5   3     2462.18     2490.54     24.46 o 
   3   5   3       79.14       84.64      8.98 o 
   4   5   3       11.92       10.93      5.14 o 
   5   5   3       75.36       85.11      7.95 o 
   6   5   3        1.63       -3.35      6.30 o 
   7   5   3       19.64       15.39     10.16 o 
   8   5   3        7.64        1.98      9.58 o 
   0   6   3      332.30      283.96     14.37 o 
   1   6   3       59.36       59.88      5.42 o 
   2   6   3      547.55      538.69     11.66 o 
   3   6   3      287.59      272.11     10.45 o 
   4   6   3       26.77       31.96      6.50 o 
   5   6   3       49.80       52.36      7.59 o 
   6   6   3       82.81      108.18     12.31 o 
   7   6   3       67.24       71.18     13.42 o 
   8   6   3       52.57       72.77     13.95 o 
   0   7   3       10.72       17.66      7.11 o 
   1   7   3      145.70      137.15      7.99 o 
   2   7   3      348.40      321.22     10.75 o 
   3   7   3      127.89      129.42      8.14 o 
   4   7   3       95.15      101.32      8.40 o 
   5   7   3       18.21       17.77      5.63 o 
   6   7   3       56.85       57.93      9.07 o 
   7   7   3       62.96       66.95     13.40 o 
   8   7   3       11.36       22.80     14.28 o 
   0   8   3      195.46      208.28     13.43 o 
   1   8   3      435.40      414.49     12.82 o 
   2   8   3       42.38       47.16      6.26 o 
   3   8   3      156.94      166.92      9.46 o 
   4   8   3        5.09       10.35      4.41 o 
   5   8   3        5.82        0.68      5.80 o 
   6   8   3        8.71        7.68      6.61 o 
   7   8   3       11.58        7.24      8.94 o 
   0   9   3       39.44       36.19      8.29 o 
   1   9   3      105.99      106.87      7.69 o 
   2   9   3       86.35       94.62      7.82 o 
   3   9   3       67.92       66.28      7.82 o 
   4   9   3       76.12       67.83      6.88 o 
   5   9   3       25.83       24.20      6.81 o 
   6   9   3        1.07       -2.47      7.25 o 
   0  10   3        4.71        5.35      6.20 o 
   1  10   3      113.70       87.37      7.80 o 
   2  10   3       25.27       28.24      6.10 o 
   3  10   3       10.23        6.96      4.98 o 
   4  10   3        2.87        4.79      6.14 o 
   5  10   3        1.03        0.85      5.09 o 
   0  11   3       35.43       46.00     14.87 o 
   1  11   3       42.06       43.66      7.27 o 
   2  11   3        5.41        4.76      5.38 o 
   3  11   3        9.95       25.28      6.02 o 
   0   0   4     3243.28     3234.59     27.28 o 
   1   0   4       51.66       55.80      3.23 o 
   2   0   4     2424.72     2357.84     17.11 o 
   3   0   4     1005.08     1033.70     31.79 o 
   4   0   4      500.50      565.72     16.33 o 
   5   0   4      233.65      229.05     23.45 o 
   6   0   4      121.13      154.45     14.19 o 
   7   0   4       74.02       77.65     17.13 o 
   8   0   4       13.55        7.06     13.47 o 
   9   0   4        0.01       19.70     16.23 o 
   0   1   4     1919.29     1882.30     15.23 o 
   1   1   4     2095.92     1955.95     12.73 o 
   2   1   4     1761.48     1675.22     16.18 o 
   3   1   4      983.18      989.69     12.84 o 
   4   1   4      382.33      450.66     10.58 o 
   5   1   4      521.35      504.98     12.07 o 
   6   1   4       16.59       19.88      5.06 o 
   7   1   4       50.90       34.11     10.59 o 
   8   1   4        7.69        6.66     10.13 o 
   9   1   4        8.10       11.20      9.97 o 
   0   2   4      415.05      363.82      7.63 o 
   1   2   4      842.82      770.76      8.12 o 
   2   2   4      150.50      131.78      4.94 o 
   3   2   4      138.55      153.76      5.59 o 
   4   2   4      122.11      137.13      5.11 o 
   5   2   4      102.46      114.92      4.88 o 
   6   2   4       53.51       70.95      8.46 o 
   7   2   4      119.64       91.35     13.83 o 
   8   2   4       23.36       21.04     10.55 o 
   9   2   4        7.69       -0.45      9.74 o 
   0   3   4     2771.90     2806.57     25.82 o 
   1   3   4      569.93      599.44      8.55 o 
   2   3   4      658.41      629.40     11.12 o 
   3   3   4       19.19       22.04      3.91 o 
   4   3   4      387.17      390.31     10.34 o 
   5   3   4      132.95      126.35      6.90 o 
   6   3   4      211.17      200.06     12.94 o 
   7   3   4       54.04       51.94     11.55 o 
   8   3   4       30.10       25.41     11.18 o 
   9   3   4        7.90       -5.33      9.07 o 
   0   4   4     2499.41     2685.94     28.17 o 
   1   4   4     2751.49     2912.34     25.95 o 
   2   4   4      118.15      123.86      5.97 o 
   3   4   4       21.10       22.02      4.91 o 
   4   4   4       56.01       67.12      6.44 o 
   5   4   4       40.04       34.79      4.98 o 
   6   4   4      172.71      171.74     12.76 o 
   7   4   4       24.41       17.59      9.84 o 
   8   4   4       25.19       24.39     11.01 o 
   9   4   4       23.19       35.89     11.74 o 
   0   5   4       83.07       83.34      7.20 o 
   1   5   4      219.93      209.71      7.36 o 
   2   5   4      121.21      127.20      6.91 o 
   3   5   4      105.12      118.20      7.07 o 
   4   5   4      126.56      125.51      9.72 o 
   5   5   4      344.55      341.17     11.71 o 
   6   5   4      606.98      563.40     20.31 o 
   7   5   4        9.22        2.87      8.52 o 
   8   5   4        1.21        0.12     14.80 o 
   0   6   4        4.95        0.84      4.48 o 
   1   6   4      445.14      485.87     10.88 o 
   2   6   4      282.85      282.36      9.48 o 
   3   6   4      255.95      263.59     12.92 o 
   4   6   4      108.04      113.22      8.52 o 
   5   6   4      192.77      191.66     10.67 o 
   6   6   4       30.39       24.82      6.88 o 
   7   6   4       12.03        8.19     12.75 o 
   8   6   4        8.22       11.11     10.71 o 
   0   7   4      182.63      175.83     11.46 o 
   1   7   4      769.67      774.73     17.05 o 
   2   7   4       81.34       74.30      6.57 o 
   3   7   4       26.03       11.04      4.76 o 
   4   7   4       71.73       78.52      7.85 o 
   5   7   4       66.53       66.40      8.51 o 
   6   7   4       60.68       55.17      8.93 o 
   7   7   4       21.74       37.07     11.09 o 
   0   8   4       39.50       40.14      8.27 o 
   1   8   4      277.17      276.67     10.55 o 
   2   8   4        0.91       -0.86      4.21 o 
   3   8   4      322.03      310.88     12.36 o 
   4   8   4      101.72       96.62      7.99 o 
   5   8   4        4.47       -3.79      4.85 o 
   6   8   4       45.18       53.98      9.06 o 
   7   8   4       45.25       46.28     12.04 o 
   0   9   4       99.21       92.95     10.52 o 
   1   9   4      103.92       95.28      7.46 o 
   2   9   4      181.81      169.85      9.29 o 
   3   9   4       45.04       49.35      6.55 o 
   4   9   4       27.22       26.04      5.29 o 
   5   9   4       15.22       17.13      7.92 o 
   6   9   4       23.72       31.94      8.03 o 
   0  10   4       56.82       54.30      9.52 o 
   1  10   4       71.06       67.74      7.16 o 
   2  10   4       25.24       31.12      6.25 o 
   3  10   4       20.40       16.52      5.67 o 
   4  10   4       16.38       14.44      5.28 o 
   5  10   4       31.91       40.41      6.89 o 
   0  11   4        0.04       -7.48      9.42 o 
   1  11   4       27.86       20.14      8.03 o 
   2  11   4       20.08       25.42      6.18 o 
   3  11   4        6.65       11.92      6.24 o 
   1   0   5     4572.46     4491.24     29.49 o 
   2   0   5     1064.69     1026.05     12.33 o 
   3   0   5      839.91      800.16      9.38 o 
   4   0   5      344.37      338.80     13.40 o 
   5   0   5       26.07       25.10      6.70 o 
   6   0   5       10.98       13.39      6.45 o 
   7   0   5        2.19       -4.97     10.96 o 
   8   0   5       18.05        7.54     12.94 o 
   9   0   5        0.23        3.78     11.36 o 
   0   1   5     4598.24     4452.77     39.82 o 
   1   1   5      131.19      122.26      4.06 o 
   2   1   5       60.62       69.06      3.38 o 
   3   1   5      185.57      182.65      6.41 o 
   4   1   5      137.66      142.44      7.22 o 
   5   1   5      107.65      113.38      7.41 o 
   6   1   5       17.50       22.79      5.01 o 
   7   1   5       45.22       45.18     11.16 o 
   8   1   5       11.79      -11.04      7.36 o 
   9   1   5       10.96       16.48     10.47 o 
   0   2   5     2965.58     2985.30     32.32 o 
   1   2   5     3641.80     3538.22     19.59 o 
   2   2   5      460.41      442.24      7.99 o 
   3   2   5      340.26      371.17      7.96 o 
   4   2   5      235.65      234.43      7.17 o 
   5   2   5       68.31       70.39      4.08 o 
   6   2   5       41.08       41.76      6.29 o 
   7   2   5       58.40       40.15     11.41 o 
   8   2   5       11.36       -8.31     14.81 o 
   9   2   5        4.17       20.52     11.05 o 
   0   3   5     3692.92     3587.15     30.22 o 
   1   3   5      265.49      248.61      5.86 o 
   2   3   5      671.97      613.52      9.97 o 
   3   3   5      442.88      454.35      9.75 o 
   4   3   5      450.33      440.42     10.82 o 
   5   3   5        8.98        9.57      4.24 o 
   6   3   5      113.79      117.30     12.37 o 
   7   3   5      149.03      133.83     17.96 o 
   8   3   5       13.34       -4.91      9.18 o 
   9   3   5        8.18        0.09      8.79 o 
   0   4   5       47.28       50.87      5.38 o 
   1   4   5      727.68      700.69     10.40 o 
   2   4   5      858.48      877.44     12.02 o 
   3   4   5      164.07      170.48      9.59 o 
   4   4   5      299.37      283.74     10.44 o 
   5   4   5      355.85      343.54     10.31 o 
   6   4   5      137.35      141.60     12.05 o 
   7   4   5      236.86      246.87     20.09 o 
   8   4   5        0.37       -6.31      9.26 o 
   9   4   5       20.49       23.69     10.41 o 
   0   5   5        7.13        9.99      6.89 o 
   1   5   5      744.80      754.49     11.87 o 
   2   5   5      457.40      476.54     10.08 o 
   3   5   5      111.37      113.47      6.78 o 
   4   5   5      414.99      421.21     13.10 o 
   5   5   5      257.78      236.22     10.47 o 
   6   5   5       84.09       84.60      9.63 o 
   7   5   5       35.53       31.25     10.53 o 
   8   5   5       21.26       25.24     11.15 o 
   0   6   5      542.91      537.85     20.97 o 
   1   6   5       60.03       59.10      5.17 o 
   2   6   5       67.32       65.89      5.81 o 
   3   6   5        7.62        7.33      4.29 o 
   4   6   5       32.99       32.09      5.74 o 
   5   6   5      335.29      331.10     12.16 o 
   6   6   5       32.78       32.34      7.70 o 
   7   6   5       81.73       73.33     14.04 o 
   8   6   5       15.00       36.66     12.05 o 
   0   7   5      835.60      849.68     20.47 o 
   1   7   5      173.49      148.81      7.72 o 
   2   7   5      295.44      309.00     10.19 o 
   3   7   5       50.42       52.50      6.07 o 
   4   7   5      322.82      314.85     13.94 o 
   5   7   5        3.91        9.04      4.57 o 
   6   7   5       22.25       21.58      7.32 o 
   7   7   5       45.94       37.58     11.14 o 
   0   8   5     2005.28     1852.90     32.39 o 
   1   8   5      368.10      362.26     11.63 o 
   2   8   5      235.01      226.96      9.86 o 
   3   8   5       13.79       16.84      4.97 o 
   4   8   5      318.53      340.25     15.30 o 
   5   8   5       71.77       83.91     10.88 o 
   6   8   5        4.70       12.08      6.69 o 
   7   8   5       18.10       17.36     10.74 o 
   0   9   5      371.62      367.26     17.47 o 
   1   9   5       59.50       57.73      6.45 o 
   2   9   5       18.17        8.89      5.22 o 
   3   9   5        9.10       -0.18      4.64 o 
   4   9   5       40.59       43.03      6.97 o 
   5   9   5      114.39      125.94      9.27 o 
   6   9   5        1.93        2.07      6.60 o 
   0  10   5      116.99      130.39     12.58 o 
   1  10   5      104.56      104.10     11.04 o 
   2  10   5        1.66        0.12      4.72 o 
   3  10   5       18.36       13.07      5.68 o 
   4  10   5        0.67       -2.83      4.30 o 
   5  10   5       27.07       33.97      7.02 o 
   0  11   5       52.22       40.56     10.98 o 
   1  11   5       47.48       48.38      7.07 o 
   2  11   5        8.65        8.44      7.25 o 
   3  11   5       53.99       52.53      7.01 o 
   0   0   6     1927.73     1966.01     25.92 o 
   1   0   6        8.65        5.12      2.67 o 
   2   0   6       41.21       35.61      3.72 o 
   3   0   6      834.70      872.22     19.68 o 
   4   0   6      179.99      196.43     16.31 o 
   5   0   6      117.77      139.37     11.50 o 
   6   0   6        2.78       10.75      6.27 o 
   7   0   6        0.03      -15.71     10.47 o 
   8   0   6        0.06      -16.79     12.61 o 
   9   0   6        8.65       -0.17     28.99 o 
   0   1   6     2063.85     2058.71     24.95 o 
   1   1   6      994.85      973.35      8.09 o 
   2   1   6     2207.45     2217.08     16.00 o 
   3   1   6      368.64      366.45      7.40 o 
   4   1   6      269.00      294.19      6.78 o 
   5   1   6       89.12       95.20      7.13 o 
   6   1   6      161.79      174.81      9.63 o 
   7   1   6       91.68       85.87     12.87 o 
   8   1   6        3.44       -3.22      8.60 o 
   9   1   6        2.92       12.28      9.95 o 
   0   2   6       40.16       39.97      4.29 o 
   1   2   6     1940.60     1872.91     14.52 o 
   2   2   6      253.26      251.81      7.04 o 
   3   2   6       69.55       70.27      4.57 o 
   4   2   6      120.74      147.59      6.21 o 
   5   2   6       97.87       98.92      5.25 o 
   6   2   6      290.27      300.31     12.10 o 
   7   2   6        3.43       10.80      8.45 o 
   8   2   6       28.96       38.92     12.21 o 
   9   2   6       19.46       12.94     13.41 o 
   0   3   6      806.30      751.92     11.54 o 
   1   3   6      333.98      353.05      6.65 o 
   2   3   6     1223.81     1239.38     13.25 o 
   3   3   6      445.57      452.05      9.67 o 
   4   3   6       76.06       88.43      5.84 o 
   5   3   6       88.81       94.44      5.98 o 
   6   3   6      105.07      120.02     11.08 o 
   7   3   6       17.53       22.99     11.20 o 
   8   3   6      101.51      136.01     17.06 o 
   9   3   6        6.11        5.00     10.02 o 
   0   4   6     1662.61     1711.80     21.83 o 
   1   4   6      541.91      515.63      9.04 o 
   2   4   6       83.67      111.12      5.51 o 
   3   4   6     1162.38     1160.51     17.75 o 
   4   4   6      129.85      137.42      8.27 o 
   5   4   6       72.18       68.21      7.01 o 
   6   4   6      722.55      718.69     31.97 o 
   7   4   6       28.46       45.52     11.53 o 
   8   4   6        4.15        4.40      9.81 o 
   9   4   6        0.04        0.03      9.14 o 
   0   5   6       25.85       22.87      5.01 o 
   1   5   6     2695.10     2718.88     22.38 o 
   2   5   6      411.77      421.55     15.39 o 
   3   5   6      252.92      219.70      8.90 o 
   4   5   6      266.49      281.02     11.63 o 
   5   5   6       23.20       13.35      5.50 o 
   6   5   6       36.17       39.65      8.22 o 
   7   5   6       40.84       32.36     11.34 o 
   8   5   6        0.52      -12.44      9.46 o 
   0   6   6       65.37       72.99      9.70 o 
   1   6   6      478.75      477.46     10.43 o 
   2   6   6      388.62      396.42     10.71 o 
   3   6   6       41.50       43.41      5.80 o 
   4   6   6      166.03      153.21     10.19 o 
   5   6   6       41.72       41.13      6.76 o 
   6   6   6       69.31       54.78      8.51 o 
   7   6   6       23.38       44.70     11.71 o 
   8   6   6        1.25        0.27     10.22 o 
   0   7   6       70.87       93.88      9.55 o 
   1   7   6      115.91      125.91      7.40 o 
   2   7   6       49.70       50.93      5.52 o 
   3   7   6      314.83      276.74     13.80 o 
   4   7   6       22.80       23.65      7.38 o 
   5   7   6      264.06      254.96     13.17 o 
   6   7   6      312.00      313.80     17.17 o 
   7   7   6       40.14       28.13     10.85 o 
   0   8   6     1714.19     1724.24     37.20 o 
   1   8   6      713.23      694.64     17.97 o 
   2   8   6       23.44       17.02      4.75 o 
   3   8   6       58.26       52.20      6.41 o 
   4   8   6       43.72       40.41      7.07 o 
   5   8   6      124.38      120.66      9.45 o 
   6   8   6      105.48      110.74     11.59 o 
   7   8   6       24.47       29.63      9.35 o 
   0   9   6       63.43       49.71      8.88 o 
   1   9   6      113.13      112.26      7.92 o 
   2   9   6       52.58       52.38      6.57 o 
   3   9   6       93.61       91.71      8.15 o 
   4   9   6      159.83      139.57     12.18 o 
   5   9   6       39.45       51.91      6.80 o 
   6   9   6        7.70       15.70      7.74 o 
   0  10   6      181.95      184.54     14.66 o 
   1  10   6       13.79       15.56      5.63 o 
   2  10   6       95.50       98.98      9.78 o 
   3  10   6       85.14       97.30      8.88 o 
   4  10   6       10.70       11.44      5.33 o 
   5  10   6       32.88       48.83      7.76 o 
   0  11   6       46.45       50.23     11.19 o 
   1  11   6       14.24       22.66      6.08 o 
   2  11   6       26.69       32.54      6.67 o 
   3  11   6       49.79       57.16     10.38 o 
   1   0   7      345.74      350.40      8.48 o 
   2   0   7     3778.57     3930.64     30.26 o 
   3   0   7      245.93      272.39      7.73 o 
   4   0   7      692.83      749.60     20.56 o 
   5   0   7        0.41       -5.99      5.27 o 
   6   0   7        4.90       -2.47      7.69 o 
   7   0   7        3.87       -2.35     22.82 o 
   8   0   7        7.95       11.39     13.26 o 
   9   0   7        3.91       -7.33     11.42 o 
   0   1   7     1023.07     1009.96     20.69 o 
   1   1   7      498.56      467.39      6.55 o 
   2   1   7       97.59      100.18      3.63 o 
   3   1   7      385.83      394.45      8.84 o 
   4   1   7      686.62      650.82     10.27 o 
   5   1   7       54.35       55.71      6.20 o 
   6   1   7       80.81       82.82      9.41 o 
   7   1   7      384.91      340.45     21.27 o 
   8   1   7        4.22        3.01      8.52 o 
   9   1   7        8.86        4.34      9.66 o 
   0   2   7        2.99       -0.12      2.89 o 
   1   2   7     2123.02     2179.35     16.05 o 
   2   2   7      720.36      703.83      9.45 o 
   3   2   7      314.25      302.96      8.04 o 
   4   2   7       20.44       27.05      3.76 o 
   5   2   7      110.70       99.58      6.31 o 
   6   2   7      359.45      361.98     13.36 o 
   7   2   7        8.32        1.99      7.98 o 
   8   2   7       11.66       14.69      9.27 o 
   9   2   7       30.32       31.28     12.54 o 
   0   3   7      864.08      796.38     13.80 o 
   1   3   7      152.48      128.33      5.40 o 
   2   3   7     1460.00     1402.97     15.94 o 
   3   3   7       79.46       80.37      5.46 o 
   4   3   7      523.72      529.85     11.24 o 
   5   3   7      557.95      545.40     12.54 o 
   6   3   7      405.82      407.63     17.19 o 
   7   3   7       54.79       42.22     11.31 o 
   8   3   7        8.20        7.63     10.12 o 
   9   3   7       43.78       38.43     11.76 o 
   0   4   7        5.41        1.78      3.78 o 
   1   4   7      447.23      515.52      9.55 o 
   2   4   7     1232.23     1202.46     14.48 o 
   3   4   7      922.02      961.35     13.29 o 
   4   4   7       11.12       15.30      4.83 o 
   5   4   7      229.01      236.75     10.60 o 
   6   4   7      141.47      152.46     11.82 o 
   7   4   7       28.43       11.10      9.54 o 
   8   4   7        1.14        2.28      9.66 o 
   9   4   7       41.01       30.75     12.45 o 
   0   5   7      584.12      600.72     17.70 o 
   1   5   7      251.57      247.72      7.41 o 
   2   5   7        2.95        0.38      3.30 o 
   3   5   7       89.75       91.50      6.17 o 
   4   5   7      105.59      107.84      6.83 o 
   5   5   7      574.73      546.22     15.44 o 
   6   5   7        3.33       -1.90      5.42 o 
   7   5   7      204.82      178.76     18.45 o 
   8   5   7        0.35      -15.67     18.34 o 
   0   6   7       87.11       99.11      8.79 o 
   1   6   7      324.49      341.89      9.44 o 
   2   6   7      626.77      656.55     12.89 o 
   3   6   7       35.65       39.39      5.56 o 
   4   6   7      140.09      138.35     10.10 o 
   5   6   7       50.17       50.86      7.50 o 
   6   6   7      181.33      186.22     13.28 o 
   7   6   7       34.78       37.35     11.63 o 
   8   6   7        3.18        4.99      9.93 o 
   0   7   7      667.85      662.38     18.42 o 
   1   7   7      362.16      372.32     10.75 o 
   2   7   7       99.23       95.82      6.89 o 
   3   7   7       66.27       65.16      7.63 o 
   4   7   7      154.87      174.41     12.36 o 
   5   7   7        3.67       -0.87      4.70 o 
   6   7   7       36.51       34.44     11.52 o 
   7   7   7        0.84       -4.62      7.57 o 
   0   8   7        0.41       -5.31      6.10 o 
   1   8   7        9.94       11.36      4.88 o 
   2   8   7      129.19      139.30      8.88 o 
   3   8   7      148.49      138.01      9.45 o 
   4   8   7       77.76       64.84      8.38 o 
   5   8   7      218.14      239.91     13.82 o 
   6   8   7       36.46       55.62      8.73 o 
   7   8   7        8.97       23.81      8.82 o 
   0   9   7      118.38      129.44     12.12 o 
   1   9   7      113.29      115.08      8.61 o 
   2   9   7        1.53        4.61      4.61 o 
   3   9   7       15.37       22.54      5.65 o 
   4   9   7       56.90       56.84      7.70 o 
   5   9   7        4.74        9.16      5.12 o 
   6   9   7       17.34       13.73      9.43 o 
   0  10   7       13.33       19.32      7.45 o 
   1  10   7        6.59       13.59      5.81 o 
   2  10   7       36.99       40.67      6.48 o 
   3  10   7       26.94       15.58      7.55 o 
   4  10   7        7.37       15.44      5.68 o 
   5  10   7       37.11       48.86      7.84 o 
   0  11   7        4.73       10.35      8.24 o 
   1  11   7       25.83       34.55      7.04 o 
   2  11   7       44.15       58.51      8.27 o 
   3  11   7        5.22       13.51      6.36 o 
   0   0   8     4401.95     4608.41     50.48 o 
   1   0   8     1398.91     1407.36     15.33 o 
   2   0   8     1511.65     1531.48     17.41 o 
   3   0   8      393.90      379.75      9.29 o 
   4   0   8      470.71      456.23     10.81 o 
   5   0   8       46.67       53.81      9.27 o 
   6   0   8      514.44      515.09     21.26 o 
   7   0   8       13.46        8.25     13.30 o 
   8   0   8       23.44        4.68     18.41 o 
   9   0   8        6.86        4.32     12.32 o 
   0   1   8      130.62      145.47      8.14 o 
   1   1   8      481.06      522.16      8.85 o 
   2   1   8      121.76      123.13      4.11 o 
   3   1   8     1427.37     1463.62     18.91 o 
   4   1   8      340.60      327.94      7.96 o 
   5   1   8       75.79       74.00      7.13 o 
   6   1   8      302.46      294.79     12.15 o 
   7   1   8      309.79      271.74     19.68 o 
   8   1   8       20.61       12.33     12.51 o 
   9   1   8       19.41        0.33      8.89 o 
   0   2   8     3526.17     3662.05     36.19 o 
   1   2   8     1032.84     1003.59     10.39 o 
   2   2   8     1559.92     1581.30     14.77 o 
   3   2   8       77.43      100.98      5.42 o 
   4   2   8       37.35       24.84      3.92 o 
   5   2   8       68.30       70.18      5.46 o 
   6   2   8       64.76       76.42      9.73 o 
   7   2   8       29.56       35.10     10.39 o 
   8   2   8        1.90       -2.32      9.04 o 
   9   2   8        1.98      -11.50      7.66 o 
   0   3   8      529.03      544.10     13.47 o 
   1   3   8     2507.79     2559.55     19.77 o 
   2   3   8      471.67      497.52      9.70 o 
   3   3   8       52.49       53.45      5.13 o 
   4   3   8      320.39      305.04      9.38 o 
   5   3   8      387.88      422.02     19.42 o 
   6   3   8      454.60      424.05     14.93 o 
   7   3   8       65.18       50.73     11.39 o 
   8   3   8       26.91       11.06     13.59 o 
   9   3   8       70.16      103.97     16.60 o 
   0   4   8      578.19      560.47     16.53 o 
   1   4   8     3530.77     3706.33     27.24 o 
   2   4   8      225.60      266.47      7.74 o 
   3   4   8      194.31      186.98      8.09 o 
   4   4   8      217.91      226.86     10.07 o 
   5   4   8      350.33      368.61     12.65 o 
   6   4   8       87.00       93.04      9.92 o 
   7   4   8       15.44       12.40      9.69 o 
   8   4   8       13.11       -2.90     12.06 o 
   9   4   8       48.88       49.11     13.26 o 
   0   5   8      381.60      389.62     12.09 o 
   1   5   8      113.63      130.12      6.61 o 
   2   5   8       28.19       28.64      4.61 o 
   3   5   8       82.31       89.10      5.93 o 
   4   5   8       75.87       69.94      7.27 o 
   5   5   8      343.14      350.01     13.39 o 
   6   5   8       48.91       52.13      8.50 o 
   7   5   8        4.21        1.06      8.79 o 
   8   5   8       54.68       75.48     13.87 o 
   0   6   8      882.97      868.88     19.14 o 
   1   6   8      623.91      625.73     11.73 o 
   2   6   8      176.43      174.14      8.45 o 
   3   6   8      230.12      228.65     11.33 o 
   4   6   8       99.29       87.69      8.20 o 
   5   6   8      132.54      139.70      9.98 o 
   6   6   8      122.83      120.75     14.13 o 
   7   6   8        4.93       13.94      8.99 o 
   8   6   8        1.14        8.45     14.71 o 
   0   7   8      739.08      669.99     20.92 o 
   1   7   8      255.05      268.91      9.59 o 
   2   7   8       91.73      106.20      7.53 o 
   3   7   8       92.75      101.45      9.09 o 
   4   7   8      566.81      525.47     16.57 o 
   5   7   8        4.12       -2.67      5.17 o 
   6   7   8       16.48       12.25      7.25 o 
   7   7   8        6.68       23.03      9.20 o 
   0   8   8       87.99       87.94     10.24 o 
   1   8   8       84.47       94.67      7.07 o 
   2   8   8      340.14      326.40     14.81 o 
   3   8   8       14.35       10.93      5.00 o 
   4   8   8      165.55      151.22     11.25 o 
   5   8   8      181.44      192.95     12.73 o 
   6   8   8        7.19        6.68      7.21 o 
   7   8   8        7.66       14.31      9.73 o 
   0   9   8        4.00       12.40      6.75 o 
   1   9   8      146.40      156.32      9.73 o 
   2   9   8      182.76      189.12     10.70 o 
   3   9   8       31.07       28.29      6.05 o 
   4   9   8       75.57       75.19      8.18 o 
   5   9   8       26.99       34.87      8.73 o 
   6   9   8       13.00       17.74      9.02 o 
   0  10   8      116.67       87.83     12.87 o 
   1  10   8       74.24       78.42      8.10 o 
   2  10   8       38.44       39.88      6.65 o 
   3  10   8        0.04        9.14      5.97 o 
   4  10   8        5.94       15.11      6.08 o 
   0  11   8        1.30       27.71     10.31 o 
   1  11   8       32.90       34.46      7.29 o 
   2  11   8        1.10        0.55      5.59 o 
   3  11   8       27.53       21.42      7.28 o 
   1   0   9        0.78        3.37      3.29 o 
   2   0   9     3141.03     3277.00     28.27 o 
   3   0   9      219.88      238.23      8.15 o 
   4   0   9        4.33        7.67      4.46 o 
   5   0   9      179.52      201.90     14.54 o 
   6   0   9      193.63      181.09     15.35 o 
   7   0   9       13.43       30.14     14.92 o 
   8   0   9       12.47        4.97     13.60 o 
   9   0   9        3.67       11.78     14.36 o 
   0   1   9     4181.11     4305.37     44.51 o 
   1   1   9      992.95      947.93      9.76 o 
   2   1   9     1117.01     1176.67     10.90 o 
   3   1   9     1765.21     1723.40     15.87 o 
   4   1   9      370.01      359.58      9.98 o 
   5   1   9      115.48      109.41      8.31 o 
   6   1   9      479.78      479.81     15.14 o 
   7   1   9      149.74      143.82     15.64 o 
   8   1   9       51.38       47.06     12.15 o 
   9   1   9       17.24       25.95     11.78 o 
   0   2   9       94.45      122.52     10.25 o 
   1   2   9     1383.03     1450.49     12.84 o 
   2   2   9      561.33      592.73      9.12 o 
   3   2   9      306.51      266.87      7.13 o 
   4   2   9      240.70      233.71      8.00 o 
   5   2   9      643.46      650.07     12.29 o 
   6   2   9      392.58      358.52     14.48 o 
   7   2   9       11.21       15.18      9.19 o 
   8   2   9       60.14       54.41     12.48 o 
   9   2   9        0.05      -10.22     10.85 o 
   0   3   9     3753.97     3899.84     37.14 o 
   1   3   9     2132.30     2269.10     18.47 o 
   2   3   9      269.15      315.18      8.14 o 
   3   3   9      320.66      311.89      8.87 o 
   4   3   9      121.49      118.64      8.65 o 
   5   3   9      178.25      203.22      8.88 o 
   6   3   9      221.07      212.51     12.61 o 
   7   3   9       39.27       38.42     15.44 o 
   8   3   9        4.20        7.52      9.29 o 
   9   3   9        9.63       13.36     10.22 o 
   0   4   9      418.60      420.86     11.80 o 
   1   4   9      216.64      239.13      8.19 o 
   2   4   9      101.55       88.63      6.71 o 
   3   4   9       25.64       31.77      5.43 o 
   4   4   9      105.18      114.02      7.39 o 
   5   4   9      842.88      823.16     15.96 o 
   6   4   9       13.20       12.03      7.71 o 
   7   4   9      227.89      217.37     18.86 o 
   8   4   9       29.34       41.19     12.28 o 
   0   5   9      915.61      940.45     20.85 o 
   1   5   9      169.93      167.86      7.22 o 
   2   5   9       11.80       11.63      3.87 o 
   3   5   9        3.07        1.94      4.12 o 
   4   5   9       63.30       59.94      6.98 o 
   5   5   9       11.08       21.35      5.88 o 
   6   5   9       57.83       73.24     13.29 o 
   7   5   9       36.62       20.63     10.16 o 
   8   5   9        2.79        7.96     10.34 o 
   0   6   9      128.07      133.32      9.58 o 
   1   6   9       81.43       86.95      6.34 o 
   2   6   9      130.50      129.48      7.57 o 
   3   6   9       14.58       12.23      5.50 o 
   4   6   9       36.17       33.38      8.69 o 
   5   6   9       49.93       52.93      7.23 o 
   6   6   9       11.43       12.99      6.70 o 
   7   6   9       71.35       85.29     12.92 o 
   8   6   9       41.64       54.38     14.95 o 
   0   7   9       28.06       25.49      7.00 o 
   1   7   9      140.68      141.10      7.70 o 
   2   7   9       24.46       28.54      5.83 o 
   3   7   9       98.13      100.48      9.00 o 
   4   7   9       10.29        8.76      4.78 o 
   5   7   9       51.46       45.59      7.33 o 
   6   7   9       44.96       38.71      8.68 o 
   7   7   9        5.57       13.69      8.97 o 
   0   8   9       10.92        6.15      6.28 o 
   1   8   9      223.03      212.67      9.51 o 
   2   8   9       73.50       56.50      7.08 o 
   3   8   9       67.94       76.43      7.75 o 
   4   8   9       17.40       23.45      6.33 o 
   5   8   9       12.04       16.02      6.19 o 
   6   8   9       10.35       25.26      8.34 o 
   0   9   9        5.09        8.80      6.49 o 
   1   9   9      183.60      201.79     10.84 o 
   2   9   9       28.62       50.74      7.13 o 
   3   9   9        1.39        7.66      7.30 o 
   4   9   9      137.25      148.70     11.39 o 
   5   9   9       56.79       50.69      8.92 o 
   6   9   9       62.20       81.69     13.91 o 
   0  10   9       93.14       80.73     11.87 o 
   1  10   9       15.11       19.53      6.48 o 
   2  10   9        9.48        6.63      6.18 o 
   3  10   9       77.32       79.71     11.89 o 
   4  10   9       19.95       25.61      6.58 o 
   0  11   9        0.98      -10.74      7.16 o 
   1  11   9       11.14       20.06      8.74 o 
   2  11   9       39.88       53.59      8.77 o 
   0   0  10     2644.17     2516.96     35.14 o 
   1   0  10     3825.58     3949.49     35.13 o 
   2   0  10      431.40      397.47      9.55 o 
   3   0  10      405.48      390.85     10.24 o 
   4   0  10       42.04       38.71      4.89 o 
   5   0  10       57.47       68.68     10.34 o 
   6   0  10       49.64       45.22     10.11 o 
   7   0  10      264.37      281.00     28.62 o 
   8   0  10      143.94      172.88     26.11 o 
   9   0  10       31.27       57.98     18.49 o 
   0   1  10     2511.22     2724.72     37.07 o 
   1   1  10     1920.98     1958.93     15.09 o 
   2   1  10     1018.91     1038.31     10.54 o 
   3   1  10      345.20      333.49      9.28 o 
   4   1  10      575.97      538.51      9.44 o 
   5   1  10      185.41      187.34      7.56 o 
   6   1  10      369.78      351.84     15.22 o 
   7   1  10      358.89      348.69     21.72 o 
   8   1  10       15.30       21.48     11.34 o 
   9   1  10        3.03        7.07      9.36 o 
   0   2  10      136.71      125.88      9.19 o 
   1   2  10     1661.44     1731.82     17.09 o 
   2   2  10     1064.06     1206.11     13.24 o 
   3   2  10       67.72       70.24      4.69 o 
   4   2  10      343.65      313.68      9.26 o 
   5   2  10       62.70       73.74      5.89 o 
   6   2  10      194.65      221.49     13.17 o 
   7   2  10       62.00       65.88     11.92 o 
   8   2  10        8.46       12.56     10.17 o 
   9   2  10       22.81       14.87      9.83 o 
   0   3  10      125.41      120.82      6.59 o 
   1   3  10     2635.36     2809.61     20.99 o 
   2   3  10      833.51      816.71     11.62 o 
   3   3  10       12.99       14.73      3.71 o 
   4   3  10       46.08       54.04      5.42 o 
   5   3  10      404.07      370.64     11.03 o 
   6   3  10      368.25      355.57     13.66 o 
   7   3  10       64.46       59.23     15.22 o 
   8   3  10       23.24        9.40     10.63 o 
   9   3  10       59.74       49.99     13.10 o 
   0   4  10      120.35      144.67      7.93 o 
   1   4  10      500.19      543.80     10.44 o 
   2   4  10      120.75      139.64      6.77 o 
   3   4  10      214.34      221.79      8.76 o 
   4   4  10       76.46       78.71      6.73 o 
   5   4  10       47.84       60.87      6.62 o 
   6   4  10       21.76       20.30      7.09 o 
   7   4  10        1.19       -2.75      8.22 o 
   8   4  10        0.11        3.12     12.42 o 
   0   5  10       45.14       55.37      7.31 o 
   1   5  10      541.11      533.90     12.27 o 
   2   5  10      135.65      126.44      8.01 o 
   3   5  10       96.53      103.10      7.77 o 
   4   5  10      146.43      148.08      9.54 o 
   5   5  10       53.54       48.96      6.89 o 
   6   5  10       87.45      104.11     10.56 o 
   7   5  10       16.11       24.36     10.78 o 
   8   5  10       35.01       29.43     12.01 o 
   0   6  10      377.50      389.98     22.16 o 
   1   6  10      319.75      305.26     11.29 o 
   2   6  10      137.84      119.95      8.45 o 
   3   6  10      217.34      211.59     12.38 o 
   4   6  10        2.86       -1.70      4.87 o 
   5   6  10       37.81       47.14      8.10 o 
   6   6  10        5.65       11.23      6.83 o 
   7   6  10        0.59       -5.18      7.76 o 
   8   6  10       11.84       16.29     11.64 o 
   0   7  10      254.23      241.83     14.04 o 
   1   7  10       40.38       49.78      6.29 o 
   2   7  10       55.85       50.11      6.59 o 
   3   7  10       20.59       14.15      5.76 o 
   4   7  10       51.85       54.67      7.23 o 
   5   7  10       65.17       66.29      8.17 o 
   6   7  10       40.95       44.92     10.36 o 
   7   7  10       22.44       29.34     11.32 o 
   0   8  10       74.01       55.41      8.67 o 
   1   8  10       17.98       21.05      5.87 o 
   2   8  10      147.27      154.78     10.05 o 
   3   8  10       74.77       91.55      8.28 o 
   4   8  10        9.51       12.02      6.52 o 
   5   8  10       75.96       63.77      9.25 o 
   6   8  10        3.65        3.66      7.66 o 
   0   9  10      188.96      184.61     16.05 o 
   1   9  10       28.63       26.81      6.17 o 
   2   9  10       52.64       52.26      8.15 o 
   3   9  10       36.24       30.17      6.87 o 
   4   9  10        4.09        6.52      5.89 o 
   5   9  10        5.53        6.41      6.63 o 
   0  10  10        2.68       -1.63     10.43 o 
   1  10  10       13.84       17.56      7.24 o 
   2  10  10        5.59        5.51      5.77 o 
   3  10  10        8.56        8.94      5.89 o 
   4  10  10       48.94       46.96      8.27 o 
   0  11  10       28.34       21.88     10.33 o 
   1  11  10        6.03        3.79      6.38 o 
   2  11  10        9.99        6.68      9.19 o 
   1   0  11    10118.94    10718.27     74.05 o 
   2   0  11      362.02      355.92      9.44 o 
   3   0  11       72.40       62.73      7.53 o 
   4   0  11      366.38      376.48     11.89 o 
   5   0  11       46.31       43.00      5.74 o 
   6   0  11      980.74      906.95     28.95 o 
   7   0  11       22.79       29.69     13.94 o 
   8   0  11       49.03       62.68     21.13 o 
   9   0  11        6.02       -1.10     12.11 o 
   0   1  11      769.45      720.39      9.44 o 
   1   1  11     1802.11     1822.08     14.72 o 
   2   1  11      297.41      329.45      6.66 o 
   3   1  11     1062.42     1037.31     13.86 o 
   4   1  11      918.50      873.88     12.32 o 
   5   1  11      660.90      669.04     13.43 o 
   6   1  11      137.65      146.01     10.45 o 
   7   1  11       12.15       18.74      8.78 o 
   8   1  11       41.87       36.77     10.77 o 
   9   1  11        7.56       -4.08     10.24 o 
   0   2  11     1447.15     1352.89     25.60 o 
   1   2  11      290.12      278.47      7.32 o 
   2   2  11      590.22      617.49     10.32 o 
   3   2  11      456.53      457.03      9.12 o 
   4   2  11        8.55        9.85      3.87 o 
   5   2  11      105.36       89.09      6.49 o 
   6   2  11      195.78      202.84     11.77 o 
   7   2  11      200.75      188.71     23.04 o 
   8   2  11        2.14      -12.40      8.57 o 
   9   2  11       20.33       18.73     12.03 o 
   0   3  11      229.75      245.37      8.15 o 
   1   3  11      819.36      849.33     10.53 o 
   2   3  11      463.53      475.23      9.09 o 
   3   3  11       39.55       48.11      4.97 o 
   4   3  11      406.86      406.38     10.89 o 
   5   3  11      262.51      259.43      9.99 o 
   6   3  11      239.87      251.07     12.12 o 
   7   3  11        1.69      -10.18      6.78 o 
   8   3  11       16.83       16.11     10.44 o 
   9   3  11       15.92       13.29     10.15 o 
   0   4  11      173.58      203.81      8.85 o 
   1   4  11       55.79       57.62      4.39 o 
   2   4  11      275.31      267.28      8.56 o 
   3   4  11       70.02       70.26      6.10 o 
   4   4  11       63.27       61.26      6.29 o 
   5   4  11       57.65       57.09      7.26 o 
   6   4  11      262.25      280.09     13.20 o 
   7   4  11      150.62      141.78     16.05 o 
   8   4  11       15.83       -0.97      8.91 o 
   0   5  11      211.88      202.46     11.39 o 
   1   5  11       45.71       42.72      5.32 o 
   2   5  11      106.05       99.25      7.44 o 
   3   5  11       11.98       15.62      5.51 o 
   4   5  11       10.63        5.02      4.96 o 
   5   5  11      112.73      110.35      9.65 o 
   6   5  11        6.58        5.57      6.27 o 
   7   5  11       15.75       18.39      8.43 o 
   8   5  11        0.42        2.89     11.72 o 
   0   6  11      245.88      261.04     14.10 o 
   1   6  11        5.44        1.79      4.18 o 
   2   6  11      120.07      123.65      8.59 o 
   3   6  11       33.00       27.81      5.53 o 
   4   6  11       80.93       74.50      7.87 o 
   5   6  11       12.31        2.46      5.23 o 
   6   6  11      110.32      114.86     11.49 o 
   7   6  11        3.60       17.81     10.66 o 
   0   7  11       89.80       86.14     10.55 o 
   1   7  11       43.14       45.80      6.52 o 
   2   7  11      144.21      140.78      9.24 o 
   3   7  11      290.88      315.15     15.28 o 
   4   7  11       24.38       20.19      5.72 o 
   5   7  11      125.72      137.79     11.87 o 
   6   7  11        9.26       15.71      8.47 o 
   7   7  11        4.77        4.48      9.31 o 
   0   8  11      101.25       99.07     11.59 o 
   1   8  11       22.49       27.46      5.93 o 
   2   8  11        9.24       17.51      5.44 o 
   3   8  11       14.71       20.14      5.97 o 
   4   8  11       73.58       77.82     10.09 o 
   5   8  11       13.07       25.01      7.72 o 
   6   8  11       32.95       39.87     14.59 o 
   0   9  11      197.63      146.15     20.16 o 
   1   9  11       29.89       23.96      6.46 o 
   2   9  11      109.62      108.02     10.34 o 
   3   9  11      116.05      126.87     10.80 o 
   4   9  11        4.35       15.97      6.34 o 
   5   9  11       34.93       43.59     10.70 o 
   0  10  11       34.34       32.15     11.80 o 
   1  10  11       53.95       56.27      9.44 o 
   2  10  11       17.06       23.47      7.32 o 
   3  10  11       24.66       29.90      7.88 o 
   4  10  11       23.09       39.72      8.24 o 
   0  11  11       21.11        6.91     16.76 o 
   1  11  11       14.55       11.31      7.35 o 
   2  11  11        3.96       -2.11      8.43 o 
   0   0  12     3444.32     3904.96     73.40 o 
   1   0  12      823.97      847.77     15.33 o 
   2   0  12      723.45      735.97     13.42 o 
   3   0  12     2188.30     2072.28     24.52 o 
   4   0  12        1.08        6.42      4.28 o 
   5   0  12      806.64      775.91     18.49 o 
   6   0  12       28.98       35.01     10.21 o 
   7   0  12        4.68        5.39     12.01 o 
   8   0  12       10.24        0.64     12.78 o 
   9   0  12        4.06      -17.56     11.71 o 
   0   1  12     3786.78     4157.12     36.47 o 
   1   1  12      925.51      965.49     11.05 o 
   2   1  12      968.72     1120.64     11.62 o 
   3   1  12       20.88       23.41      3.30 o 
   4   1  12       26.94       35.63      4.23 o 
   5   1  12      367.68      376.04     10.31 o 
   6   1  12      419.27      392.56     14.79 o 
   7   1  12      127.62      126.08     14.87 o 
   8   1  12       26.56       42.89     11.29 o 
   9   1  12       13.00        1.86      9.35 o 
   0   2  12      485.56      429.17     15.11 o 
   1   2  12      180.68      200.25      6.64 o 
   2   2  12     1127.50     1153.80     13.36 o 
   3   2  12      221.46      198.82      6.98 o 
   4   2  12      325.21      312.21      8.72 o 
   5   2  12      141.07      129.46      7.60 o 
   6   2  12       62.15       78.50      8.05 o 
   7   2  12       64.36       57.72     11.51 o 
   8   2  12       20.24       20.38     10.45 o 
   9   2  12        9.28        1.66      9.04 o 
   0   3  12        5.62        5.50      5.38 o 
   1   3  12     1134.52     1080.50     14.49 o 
   2   3  12      305.16      284.16      7.60 o 
   3   3  12      251.86      255.02      8.14 o 
   4   3  12      116.87      128.90      7.55 o 
   5   3  12       65.11       85.36      6.94 o 
   6   3  12       41.21       47.06      7.11 o 
   7   3  12      135.60      110.73     14.25 o 
   8   3  12       68.46       75.68     14.08 o 
   0   4  12      682.04      705.71     14.42 o 
   1   4  12       58.32       60.36      4.43 o 
   2   4  12       96.55      107.87      6.16 o 
   3   4  12      158.58      150.51      7.78 o 
   4   4  12      212.31      207.85      9.49 o 
   5   4  12       24.50       23.02      5.44 o 
   6   4  12      164.46      155.24     12.09 o 
   7   4  12        0.07       -9.25      6.17 o 
   8   4  12        4.10        0.55      9.34 o 
   0   5  12      434.06      463.80     19.29 o 
   1   5  12       22.63       22.18      4.49 o 
   2   5  12       36.14       38.10      4.90 o 
   3   5  12       85.18       84.88      6.87 o 
   4   5  12       62.54       73.57      9.55 o 
   5   5  12      114.76       95.69      9.40 o 
   6   5  12        1.31       -1.91      5.96 o 
   7   5  12       40.16       45.44     10.07 o 
   8   5  12        1.34        3.78     18.41 o 
   0   6  12       12.99        9.59      6.16 o 
   1   6  12      147.33      146.34      8.30 o 
   2   6  12       10.17       12.83      5.37 o 
   3   6  12       21.37       20.80      5.53 o 
   4   6  12        6.03       10.15      5.45 o 
   5   6  12      152.79      144.00     11.60 o 
   6   6  12        7.12       17.34      7.85 o 
   7   6  12        4.82        2.60      8.85 o 
   0   7  12       71.30       78.17     10.33 o 
   1   7  12        3.97        8.86      4.90 o 
   2   7  12       58.95       52.08      6.71 o 
   3   7  12       11.02       14.33      7.19 o 
   4   7  12       68.50       72.80      9.10 o 
   5   7  12      117.33      132.96     11.91 o 
   6   7  12       13.64       19.31      8.43 o 
   7   7  12        8.82       28.76     10.93 o 
   0   8  12      314.22      293.07     17.93 o 
   1   8  12       27.10       19.62      6.13 o 
   2   8  12      120.70      108.02      9.83 o 
   3   8  12       80.19       63.40      8.31 o 
   4   8  12       42.77       37.33      7.89 o 
   5   8  12        1.06        5.91      6.94 o 
   6   8  12        2.02       15.08      9.64 o 
   0   9  12        8.88       -3.05      9.29 o 
   1   9  12        2.99        5.66      6.58 o 
   2   9  12       28.73       39.23      8.14 o 
   3   9  12       18.93       18.36      7.48 o 
   4   9  12       15.51       11.75      5.93 o 
   5   9  12       77.42       84.94     13.92 o 
   0  10  12        4.52        6.19     10.04 o 
   1  10  12       56.29       78.24     10.27 o 
   2  10  12       75.36       87.52     10.90 o 
   3  10  12        0.92       11.13      7.08 o 
   4  10  12       19.89       31.19      8.21 o 
   0  11  12       41.22       52.00     15.51 o 
   1  11  12       27.04       34.19      9.81 o 
   1   0  13       29.57       21.00      6.68 o 
   2   0  13      339.15      347.30      9.89 o 
   3   0  13      523.01      503.30     12.53 o 
   4   0  13       36.78       29.96      5.65 o 
   5   0  13      743.45      688.46     24.07 o 
   6   0  13      163.76      184.77     16.80 o 
   7   0  13      238.45      229.62     31.18 o 
   8   0  13       10.35        2.79     13.55 o 
   9   0  13       35.55       38.33     23.34 o 
   0   1  13       58.58       49.65      4.18 o 
   1   1  13     2845.75     3075.95     22.34 o 
   2   1  13      909.77      975.28     11.11 o 
   3   1  13      376.44      381.63      8.63 o 
   4   1  13      428.99      403.25      9.36 o 
   5   1  13      576.11      566.56     10.90 o 
   6   1  13      102.83      109.67      9.78 o 
   7   1  13       22.11       15.00      9.55 o 
   8   1  13        0.10       -7.78      8.32 o 
   9   1  13       72.88      102.81     16.46 o 
   0   2  13       97.01       76.97     12.36 o 
   1   2  13     1670.21     1669.91     19.39 o 
   2   2  13      281.99      262.39      7.16 o 
   3   2  13      126.30      137.07      6.31 o 
   4   2  13      210.04      207.76      7.83 o 
   5   2  13     1035.36     1041.71     17.14 o 
   6   2  13      492.32      470.48     14.84 o 
   7   2  13       30.87       16.37     10.29 o 
   8   2  13       53.80       26.15     12.00 o 
   9   2  13        0.89       -2.46     10.58 o 
   0   3  13      158.98      203.24     13.21 o 
   1   3  13       17.55       15.62      3.57 o 
   2   3  13      338.70      332.76      8.10 o 
   3   3  13       88.04       91.61      5.91 o 
   4   3  13       75.36       72.77      6.44 o 
   5   3  13      530.27      534.91     13.40 o 
   6   3  13       85.69       87.11      8.44 o 
   7   3  13      108.32       94.68     16.87 o 
   8   3  13       46.39       75.36     13.79 o 
   0   4  13      616.49      549.89     12.45 o 
   1   4  13      441.51      399.28     10.77 o 
   2   4  13      733.81      701.88     11.85 o 
   3   4  13      384.18      386.51     10.88 o 
   4   4  13      264.76      260.18     11.81 o 
   5   4  13       44.85       50.06      6.94 o 
   6   4  13       39.79       46.22      7.84 o 
   7   4  13       14.39       14.24      8.61 o 
   8   4  13       12.05        5.21     10.58 o 
   0   5  13        9.51        2.39      4.58 o 
   1   5  13      147.51      134.95      6.96 o 
   2   5  13      367.50      371.36     11.04 o 
   3   5  13        5.23        1.02      4.27 o 
   4   5  13      340.11      313.39     11.72 o 
   5   5  13       64.84       65.68      7.60 o 
   6   5  13       45.21       47.34     10.02 o 
   7   5  13        5.29        2.05      9.38 o 
   8   5  13        7.21       -3.29      9.24 o 
   0   6  13      544.90      508.30     17.94 o 
   1   6  13      101.47       97.09      7.18 o 
   2   6  13       42.05       55.03      8.53 o 
   3   6  13        2.98       11.45      6.27 o 
   4   6  13        2.21       -2.03      5.71 o 
   5   6  13       16.87       22.84      7.20 o 
   6   6  13       26.20       33.31      9.06 o 
   7   6  13        2.06        2.88      8.72 o 
   0   7  13       12.67       13.72      7.25 o 
   1   7  13      132.70      137.39     10.35 o 
   2   7  13       18.04       19.58      6.50 o 
   3   7  13      116.16      123.54     11.74 o 
   4   7  13       27.56       25.37      7.51 o 
   5   7  13       24.70       21.39      7.19 o 
   6   7  13       34.98       20.82      8.26 o 
   7   7  13        9.89       -1.95     13.59 o 
   0   8  13        6.64        4.56      8.75 o 
   1   8  13      274.42      273.18     15.85 o 
   2   8  13       27.20       22.98      7.47 o 
   3   8  13       67.13       70.39      9.46 o 
   4   8  13        0.66        6.72      6.27 o 
   5   8  13       19.14       27.19      7.91 o 
   6   8  13       21.41       12.51      9.73 o 
   0   9  13        0.37      -11.42      7.61 o 
   1   9  13       16.81       29.53      7.84 o 
   2   9  13      115.10      138.13     12.67 o 
   3   9  13       43.68       44.97     12.94 o 
   4   9  13       41.76       50.14      9.35 o 
   5   9  13       20.69       33.91      9.03 o 
   0  10  13       25.07       22.62     10.98 o 
   1  10  13        9.25       10.07      6.98 o 
   2  10  13        3.80       10.30      7.00 o 
   3  10  13       60.64       60.97     10.19 o 
   0  11  13        0.04        9.10     17.45 o 
   1  11  13       12.60        9.81      7.63 o 
   0   0  14      616.87      623.13     27.73 o 
   1   0  14      302.04      322.76     10.26 o 
   2   0  14     2053.46     2030.85     24.00 o 
   3   0  14        0.00        0.62      3.94 o 
   4   0  14      158.03      172.60      9.41 o 
   5   0  14      305.16      301.20     18.74 o 
   6   0  14       74.13       85.70     12.83 o 
   7   0  14       49.65       59.21     11.69 o 
   8   0  14       16.83       16.50     14.87 o 
   9   0  14        0.90      -16.65     12.51 o 
   0   1  14      531.62      524.74     10.97 o 
   1   1  14      758.16      835.37     10.76 o 
   2   1  14     1530.93     1495.57     14.18 o 
   3   1  14       26.91       33.47      3.85 o 
   4   1  14      181.58      182.99      7.44 o 
   5   1  14      413.91      395.58     13.27 o 
   6   1  14      423.17      429.91     15.80 o 
   7   1  14        1.48       -1.26      7.54 o 
   8   1  14       72.74       87.28     14.07 o 
   9   1  14       82.10       75.98     14.63 o 
   0   2  14     2013.42     1999.99     34.33 o 
   1   2  14       38.74       38.95      4.16 o 
   2   2  14      386.50      418.25      7.28 o 
   3   2  14      133.54      160.42      6.94 o 
   4   2  14      175.77      189.21      7.77 o 
   5   2  14      135.20      132.63      8.08 o 
   6   2  14        6.57       -4.78      4.82 o 
   7   2  14       46.34       52.84      9.23 o 
   8   2  14       18.19        9.78     10.80 o 
   0   3  14      622.12      623.51     20.15 o 
   1   3  14       45.87       62.66      5.92 o 
   2   3  14      262.09      251.61      7.37 o 
   3   3  14       48.80       42.23      4.96 o 
   4   3  14      138.88      134.49      7.87 o 
   5   3  14      345.97      319.75     11.34 o 
   6   3  14       62.77       73.64      7.89 o 
   7   3  14      110.14      114.47     12.24 o 
   8   3  14        7.94       -6.44     11.17 o 
   0   4  14      169.71      144.28     13.06 o 
   1   4  14     1251.23     1239.02     22.43 o 
   2   4  14       85.35       80.48      5.33 o 
   3   4  14      115.44      112.78      8.19 o 
   4   4  14      202.53      202.07      9.68 o 
   5   4  14       55.97       60.95      6.69 o 
   6   4  14      158.71      193.82     11.88 o 
   7   4  14       29.98       30.93     10.94 o 
   8   4  14       24.33       42.07     15.50 o 
   0   5  14      117.64      132.80      8.69 o 
   1   5  14      464.43      417.03     10.38 o 
   2   5  14      130.86      123.00      8.77 o 
   3   5  14       74.86       77.88      7.85 o 
   4   5  14       45.89       41.45      7.52 o 
   5   5  14      298.69      294.07     14.11 o 
   6   5  14       47.18       41.81      9.43 o 
   7   5  14        2.49        1.87      8.74 o 
   8   5  14        8.53        7.77     12.74 o 
   0   6  14       74.75       89.12      9.46 o 
   1   6  14      167.43      174.90     10.17 o 
   2   6  14       13.22       12.48      6.02 o 
   3   6  14       80.96       63.23      8.85 o 
   4   6  14       37.18       40.25      7.56 o 
   5   6  14       84.89       83.16     10.08 o 
   6   6  14       20.80       28.65      8.44 o 
   7   6  14        9.76       20.40     10.20 o 
   0   7  14      124.28      114.79     14.96 o 
   1   7  14      301.74      301.91     15.74 o 
   2   7  14        3.78        2.89      5.77 o 
   3   7  14       13.22       15.57      6.76 o 
   4   7  14      122.98      138.24     11.62 o 
   5   7  14        5.79        5.36      6.76 o 
   6   7  14       15.80       27.03      7.62 o 
   0   8  14       25.44       37.52     11.33 o 
   1   8  14       44.60       49.95      8.62 o 
   2   8  14      174.55      161.50     13.11 o 
   3   8  14       34.21       28.88      8.77 o 
   4   8  14       58.75       77.47     11.30 o 
   5   8  14       55.78       54.18     10.17 o 
   6   8  14       45.38       42.37     12.44 o 
   0   9  14       34.87       21.83     14.14 o 
   1   9  14       27.51       24.33      7.39 o 
   2   9  14      109.51      118.43     11.89 o 
   3   9  14        4.49        7.06      6.66 o 
   4   9  14       49.07       51.71      9.15 o 
   5   9  14        7.48       13.16      8.37 o 
   0  10  14        7.79        4.96      9.31 o 
   1  10  14       22.09       17.87      7.97 o 
   2  10  14       17.97       30.17      9.62 o 
   3  10  14       34.28       48.18      8.92 o 
   1   0  15      204.76      179.84      8.60 o 
   2   0  15       86.49       77.52      6.99 o 
   3   0  15      167.95      170.19     11.86 o 
   4   0  15        9.25        6.75      5.05 o 
   5   0  15      351.37      353.85     20.07 o 
   6   0  15        0.11       -6.97      7.49 o 
   7   0  15        0.46       -1.72      8.58 o 
   8   0  15       33.63       52.47     18.49 o 
   0   1  15      146.63      150.93      6.68 o 
   1   1  15      337.61      344.59      9.94 o 
   2   1  15        7.00        8.71      3.06 o 
   3   1  15       31.86       37.20      4.17 o 
   4   1  15       68.25       70.76      5.20 o 
   5   1  15      161.71      146.68      9.46 o 
   6   1  15      506.53      482.25     16.69 o 
   7   1  15       38.79       47.34      8.32 o 
   8   1  15       38.09       34.39     12.46 o 
   0   2  15       69.34       61.53      8.62 o 
   1   2  15      564.91      561.92     10.43 o 
   2   2  15      540.25      505.98     11.74 o 
   3   2  15      340.86      376.92      9.49 o 
   4   2  15      196.16      188.45      7.98 o 
   5   2  15      111.35      119.41      9.12 o 
   6   2  15       25.82       27.59      6.36 o 
   7   2  15       17.56       12.24      7.48 o 
   8   2  15        1.23       -0.14     10.11 o 
   0   3  15      153.25      124.98     11.77 o 
   1   3  15      537.68      554.18     10.96 o 
   2   3  15      209.18      219.34      8.63 o 
   3   3  15      152.09      159.64      7.50 o 
   4   3  15      132.66      127.67      7.34 o 
   5   3  15        5.05       -4.89      4.09 o 
   6   3  15       18.27        4.17      5.20 o 
   7   3  15        8.54        1.93      6.04 o 
   8   3  15       38.52       48.54     13.86 o 
   0   4  15      344.37      341.71     18.10 o 
   1   4  15      438.09      440.41     10.79 o 
   2   4  15      121.01      143.57     12.04 o 
   3   4  15       96.35      106.56      8.35 o 
   4   4  15       36.63       30.95      6.48 o 
   5   4  15      262.37      271.89     12.45 o 
   6   4  15       58.14       70.98      9.06 o 
   7   4  15       19.66        7.45      6.66 o 
   8   4  15        3.45        3.73     10.25 o 
   0   5  15     1972.54     2037.24     36.91 o 
   1   5  15      254.90      264.13     11.93 o 
   2   5  15      434.48      426.84     13.58 o 
   3   5  15       16.26       25.40      6.08 o 
   4   5  15      377.18      339.24     13.84 o 
   5   5  15      201.96      186.12     12.29 o 
   6   5  15       39.87       39.75      8.17 o 
   7   5  15        1.03        4.60      8.95 o 
   0   6  15      722.01      694.76     28.84 o 
   1   6  15      188.23      203.04     12.81 o 
   2   6  15       18.23       22.98      6.64 o 
   3   6  15       86.45       86.78      9.46 o 
   4   6  15      517.89      506.09     17.95 o 
   5   6  15        1.56       -4.10      5.58 o 
   6   6  15       48.25       60.54     10.55 o 
   7   6  15        7.20       -0.52      9.45 o 
   0   7  15        0.00        0.39      8.29 o 
   1   7  15       35.02       34.00      7.87 o 
   2   7  15        6.26        9.72      8.36 o 
   3   7  15      279.92      256.29     20.15 o 
   4   7  15      230.12      224.01     14.94 o 
   5   7  15      122.90      138.24     15.58 o 
   6   7  15        7.21       -1.42      6.30 o 
   0   8  15      205.04      250.99     56.01 o 
   1   8  15      236.06      257.12     15.94 o 
   2   8  15      135.88      150.80     12.76 o 
   3   8  15       60.35       57.26     10.24 o 
   4   8  15       23.19       22.88      8.25 o 
   5   8  15       59.53       49.91     10.14 o 
   0   9  15        0.86        0.44      8.55 o 
   1   9  15       13.97       25.49      8.01 o 
   2   9  15        3.90       -2.64      6.69 o 
   3   9  15       34.57       36.57     12.42 o 
   4   9  15       29.60       32.00      7.92 o 
   0  10  15       42.43       75.14     15.18 o 
   1  10  15       48.20       50.43      9.52 o 
   2  10  15        6.34        2.66      6.92 o 
   3  10  15        1.83        0.21      6.20 o 
   0   0  16      730.40      691.35     20.54 o 
   1   0  16       91.62      103.34      7.36 o 
   2   0  16      155.62      138.18      7.89 o 
   3   0  16        4.74       -2.23      4.42 o 
   4   0  16        0.69        1.17      4.96 o 
   5   0  16        4.88       -0.30      6.31 o 
   6   0  16      159.05      167.24     16.96 o 
   7   0  16       96.83       91.69     14.59 o 
   8   0  16       17.01        4.59     12.78 o 
   0   1  16      229.60      227.99      9.59 o 
   1   1  16       43.92       51.74      3.59 o 
   2   1  16      649.08      672.21     10.00 o 
   3   1  16       51.42       54.14      4.60 o 
   4   1  16       48.10       51.75      4.93 o 
   5   1  16       42.57       43.99      6.81 o 
   6   1  16       10.51        3.31      5.83 o 
   7   1  16        7.05        6.60      6.24 o 
   8   1  16       10.57        3.52      9.26 o 
   0   2  16       22.86       13.31      6.32 o 
   1   2  16       59.55       51.41      4.70 o 
   2   2  16      231.34      235.40      7.16 o 
   3   2  16      111.82      117.84      6.51 o 
   4   2  16       12.91       16.32      4.36 o 
   5   2  16      245.28      243.60     11.68 o 
   6   2  16        5.39        2.52      5.29 o 
   7   2  16       30.04       21.86      6.91 o 
   8   2  16       23.07       37.04     13.03 o 
   0   3  16       38.93       51.23      9.67 o 
   1   3  16       23.30       20.60      4.15 o 
   2   3  16       27.50       16.20      4.42 o 
   3   3  16       82.05       83.43      6.10 o 
   4   3  16       70.74       69.59      6.11 o 
   5   3  16       77.38       73.14      8.60 o 
   6   3  16      114.76      120.21     11.09 o 
   7   3  16       13.30       20.92      6.81 o 
   8   3  16        0.33        5.66      9.89 o 
   0   4  16       43.09       45.94      9.27 o 
   1   4  16      169.04      152.69      7.49 o 
   2   4  16       98.39       90.51      7.05 o 
   3   4  16      417.13      395.63     12.34 o 
   4   4  16      459.51      413.88     14.22 o 
   5   4  16      213.75      221.64     14.42 o 
   6   4  16        2.26       -0.07      5.64 o 
   7   4  16       54.87       59.49      9.09 o 
   8   4  16        3.29        9.75     11.52 o 
   0   5  16     1606.15     1470.49     31.63 o 
   1   5  16      297.17      301.33     12.72 o 
   2   5  16       71.94       63.56      7.44 o 
   3   5  16       62.20       76.78      8.25 o 
   4   5  16      100.33      104.34      9.24 o 
   5   5  16       22.40       22.34      7.07 o 
   6   5  16       10.80       14.23      6.72 o 
   7   5  16       35.06       30.48      9.73 o 
   0   6  16      213.47      210.05     33.23 o 
   1   6  16       97.76      105.14     10.13 o 
   2   6  16       57.19       47.22      7.64 o 
   3   6  16       93.87       79.06      9.28 o 
   4   6  16      161.00      161.01     12.25 o 
   5   6  16        1.63        9.06      6.43 o 
   6   6  16       49.73       58.05     10.62 o 
   7   6  16       59.22       74.36     13.49 o 
   0   7  16      302.77      263.18     21.57 o 
   1   7  16      121.65      120.11     11.31 o 
   2   7  16      190.74      205.48     15.23 o 
   3   7  16      130.06      134.14     16.38 o 
   4   7  16       28.38       37.30      9.15 o 
   5   7  16       72.50       84.91     14.30 o 
   6   7  16        5.39       -6.75      9.40 o 
   0   8  16        1.86       -2.60      8.33 o 
   1   8  16       20.54       21.19      7.29 o 
   2   8  16       29.33       37.73      8.26 o 
   3   8  16       21.30       12.35      7.72 o 
   4   8  16        0.90       -4.90      6.95 o 
   5   8  16       32.38       18.00      9.62 o 
   0   9  16       12.38       30.69     13.12 o 
   1   9  16       93.40      110.75     12.33 o 
   2   9  16       25.22       21.37      7.59 o 
   3   9  16       30.70       40.42      8.75 o 
   4   9  16       46.84       42.64     10.01 o 
   0  10  16        4.27       -4.92     13.41 o 
   1  10  16       12.88       14.79      7.54 o 
   2  10  16       12.88       11.01     11.15 o 
   1   0  17      528.43      545.67     14.07 o 
   2   0  17       50.26       47.54      5.87 o 
   3   0  17       71.28       79.10      7.50 o 
   4   0  17       34.31       35.82      6.68 o 
   5   0  17       22.92       16.71     11.12 o 
   6   0  17        0.45        0.61      7.69 o 
   7   0  17        0.13        7.13      9.19 o 
   8   0  17       18.45       41.50     16.62 o 
   0   1  17       46.46       41.31      4.62 o 
   1   1  17       56.76       74.14      4.21 o 
   2   1  17       43.18       42.37      3.93 o 
   3   1  17      263.12      264.58      7.93 o 
   4   1  17       30.50       24.98      4.92 o 
   5   1  17        7.04        7.80      5.11 o 
   6   1  17       62.89       53.02      8.14 o 
   7   1  17        4.50        2.24      6.31 o 
   8   1  17       32.67       53.71     13.82 o 
   0   2  17        5.06        6.27      5.89 o 
   1   2  17       35.49       28.84      4.27 o 
   2   2  17       61.17       63.43      4.81 o 
   3   2  17       73.90       78.29      5.94 o 
   4   2  17      316.78      302.19      9.90 o 
   5   2  17       75.45       78.83      7.88 o 
   6   2  17       79.70       81.95      9.38 o 
   7   2  17        4.75        9.29      7.46 o 
   8   2  17        3.39        9.10     11.09 o 
   0   3  17      153.11      152.57     13.53 o 
   1   3  17      197.37      182.49      7.54 o 
   2   3  17        0.73        1.30      4.04 o 
   3   3  17      177.73      171.80      8.83 o 
   4   3  17       55.21       52.86      6.28 o 
   5   3  17       73.34       78.36      8.74 o 
   6   3  17      118.71      116.82     10.83 o 
   7   3  17       42.83       49.32      8.74 o 
   8   3  17        8.59       19.51     12.94 o 
   0   4  17        7.53       20.27      7.89 o 
   1   4  17       93.24       83.75      7.59 o 
   2   4  17       25.81       17.42      5.54 o 
   3   4  17      224.78      215.49     10.13 o 
   4   4  17      196.27      193.20     11.09 o 
   5   4  17        3.89        7.42      5.75 o 
   6   4  17       47.48       54.54      8.84 o 
   7   4  17       13.22       22.51      7.15 o 
   0   5  17       75.49       90.55     11.03 o 
   1   5  17      107.89      111.22      9.01 o 
   2   5  17       98.83      119.08      9.25 o 
   3   5  17      811.50      732.36     17.59 o 
   4   5  17      182.03      190.07     11.53 o 
   5   5  17       65.66       57.35      8.96 o 
   6   5  17       13.24       18.00      7.00 o 
   7   5  17       15.86       22.64      7.48 o 
   0   6  17       20.47       23.89      9.87 o 
   1   6  17      419.44      407.48     15.56 o 
   2   6  17      229.69      215.07     13.45 o 
   3   6  17      147.77      157.83     11.95 o 
   4   6  17       53.20       67.68      9.02 o 
   5   6  17        7.32       13.67      9.66 o 
   6   6  17        9.88       29.76      7.65 o 
   7   6  17       17.38       10.48      9.98 o 
   0   7  17        0.66       14.90      9.62 o 
   1   7  17        4.63        3.11      5.87 o 
   2   7  17      167.84      174.56     14.40 o 
   3   7  17        0.19       -6.30      6.28 o 
   4   7  17       67.67       73.05     10.92 o 
   5   7  17      145.45      168.50     19.36 o 
   6   7  17       38.18       72.92     12.86 o 
   0   8  17       52.02       55.50     13.53 o 
   1   8  17        1.05       -7.58      5.74 o 
   2   8  17      114.49      138.28     12.14 o 
   3   8  17      110.03      124.19     13.86 o 
   4   8  17       22.42       21.01      8.43 o 
   5   8  17       22.02       18.00      9.52 o 
   0   9  17        0.91       -9.76      8.97 o 
   1   9  17        4.31       -7.29      6.45 o 
   2   9  17       88.30      113.91     12.04 o 
   3   9  17       28.02       23.81      7.48 o 
   4   9  17        7.61       -0.96     11.28 o 
   0  10  17       10.02       -8.85      9.32 o 
   1  10  17       10.20        2.27      6.63 o 
   2  10  17        7.64        8.29      8.74 o 
   0   0  18       75.60       77.15      9.53 o 
   1   0  18        3.43        4.10      5.68 o 
   2   0  18        2.06        0.08      4.10 o 
   3   0  18        3.00        4.56      7.92 o 
   4   0  18       11.75        3.26      5.48 o 
   5   0  18        9.79       12.84      7.92 o 
   6   0  18      117.00      128.51     15.76 o 
   7   0  18        0.57        3.09      9.25 o 
   8   0  18        5.09       28.29     18.83 o 
   0   1  18       65.76       75.36      5.95 o 
   1   1  18      137.90      138.92      5.40 o 
   2   1  18      195.25      199.61      6.50 o 
   3   1  18      149.70      149.81      6.61 o 
   4   1  18      161.56      157.75      7.88 o 
   5   1  18      475.18      433.15     14.09 o 
   6   1  18       31.02       26.73      9.70 o 
   7   1  18       15.91       19.53      7.34 o 
   8   1  18        3.65      -10.48      8.73 o 
   0   2  18      265.41      240.51     15.11 o 
   1   2  18        1.51       -0.09      3.38 o 
   2   2  18      324.94      326.14      8.65 o 
   3   2  18       73.29       71.07      6.92 o 
   4   2  18       83.81       96.56      7.43 o 
   5   2  18       55.23       69.55      8.15 o 
   6   2  18       21.65       30.23      7.09 o 
   7   2  18        6.82        6.56      7.69 o 
   8   2  18        4.58        3.43     10.62 o 
   0   3  18       87.29       92.06     11.33 o 
   1   3  18      137.36      128.05      8.52 o 
   2   3  18      190.61      173.02      8.53 o 
   3   3  18       30.46       32.29      5.68 o 
   4   3  18       61.90       49.50      5.73 o 
   5   3  18        8.05       15.58      6.03 o 
   6   3  18       19.81       26.96      7.09 o 
   7   3  18        2.25      -10.30     12.35 o 
   8   3  18       11.07        0.67      9.30 o 
   0   4  18       16.48       19.46      8.15 o 
   1   4  18       17.70       13.57      5.14 o 
   2   4  18       88.22       86.90      8.01 o 
   3   4  18      112.50      114.60      8.29 o 
   4   4  18      255.89      239.86     12.07 o 
   5   4  18       17.24        3.14      6.30 o 
   6   4  18       49.28       52.26      8.54 o 
   7   4  18       18.95       25.59      7.62 o 
   0   5  18      148.89      141.82     16.41 o 
   1   5  18      507.16      475.74     15.31 o 
   2   5  18       50.14       37.39      7.60 o 
   3   5  18       98.31      101.79     13.20 o 
   4   5  18       71.61       77.59      9.87 o 
   5   5  18       33.31       27.39      6.78 o 
   6   5  18       75.91       87.07     10.36 o 
   7   5  18        7.03       23.26      7.76 o 
   0   6  18       59.24       66.38     14.59 o 
   1   6  18       14.35        9.20      5.61 o 
   2   6  18      120.67      123.04     10.85 o 
   3   6  18      154.84      146.85     20.52 o 
   4   6  18      123.87      115.59     11.07 o 
   5   6  18       56.02       67.59     10.75 o 
   6   6  18        6.30        4.42      7.92 o 
   0   7  18       83.38       77.80     13.65 o 
   1   7  18      487.66      483.04     19.51 o 
   2   7  18      137.21      131.30     13.12 o 
   3   7  18       15.66        2.95      7.75 o 
   4   7  18       22.31       17.54      8.48 o 
   5   7  18       15.52       10.58     12.17 o 
   6   7  18        9.82       14.50     10.17 o 
   0   8  18       54.09       59.18     22.82 o 
   1   8  18       78.60       67.40      9.99 o 
   2   8  18        0.94        2.13      6.38 o 
   3   8  18       33.00       30.92      8.74 o 
   4   8  18       32.92       40.76      9.62 o 
   5   8  18       42.02       50.69     12.68 o 
   0   9  18        2.76        6.07     15.81 o 
   1   9  18        0.77       -5.48      5.86 o 
   2   9  18       21.87       12.84      7.22 o 
   3   9  18       24.14       21.57      7.45 o 
   0  10  18        1.87       -0.38      8.65 o 
   1  10  18       27.61        9.39      7.38 o 
   1   0  19      348.00      323.62     17.63 o 
   2   0  19      207.29      202.61      9.62 o 
   3   0  19      724.60      701.07     16.76 o 
   4   0  19       86.35       90.28      8.87 o 
   5   0  19       44.30       31.82      9.06 o 
   6   0  19        0.02        3.65      8.67 o 
   7   0  19       22.14       15.04     15.68 o 
   8   0  19        0.65      -11.93     14.03 o 
   0   1  19      157.36      158.47      8.23 o 
   1   1  19       45.60       40.21      5.00 o 
   2   1  19      167.66      164.06      7.08 o 
   3   1  19        9.67        7.50      4.78 o 
   4   1  19      126.00      122.66      7.78 o 
   5   1  19      209.95      237.89     12.62 o 
   6   1  19       76.65       76.55     10.15 o 
   7   1  19        2.83        1.92      7.09 o 
   8   1  19       10.79        4.78     10.87 o 
   0   2  19       52.22       57.83      9.05 o 
   1   2  19      616.89      586.20     11.99 o 
   2   2  19      174.18      161.11      6.98 o 
   3   2  19       11.84       11.60      5.04 o 
   4   2  19      235.04      216.59      9.97 o 
   5   2  19      109.25      107.81      9.76 o 
   6   2  19       13.64        8.55      6.40 o 
   7   2  19        1.07        7.64      7.31 o 
   8   2  19        0.21       12.72     11.02 o 
   0   3  19        1.26        0.31      6.21 o 
   1   3  19       63.31       58.11      6.63 o 
   2   3  19       20.74       17.64      5.36 o 
   3   3  19      224.78      214.32      9.87 o 
   4   3  19      235.34      227.32     12.64 o 
   5   3  19      296.12      295.20     14.82 o 
   6   3  19        7.60        3.34      6.05 o 
   7   3  19       27.25       19.57      7.98 o 
   0   4  19      467.52      486.53     22.41 o 
   1   4  19      200.52      226.33     11.40 o 
   2   4  19      437.79      412.01     15.86 o 
   3   4  19      274.66      253.20     12.07 o 
   4   4  19      157.70      155.49     10.41 o 
   5   4  19       35.13       32.73      7.24 o 
   6   4  19        8.07       -3.63      8.44 o 
   7   4  19       16.21       38.13      8.40 o 
   0   5  19       14.56       12.47      7.41 o 
   1   5  19      162.69      171.29     10.82 o 
   2   5  19      164.08      188.40     11.42 o 
   3   5  19       84.45       85.09      9.48 o 
   4   5  19      104.39      103.65     11.19 o 
   5   5  19       89.76       90.97     11.31 o 
   6   5  19       33.65       52.20      9.82 o 
   7   5  19       14.81        7.76      8.14 o 
   0   6  19      816.36      762.54     25.60 o 
   1   6  19       66.36       52.64      7.56 o 
   2   6  19      113.60       97.42     10.21 o 
   3   6  19       25.78       45.75      8.22 o 
   4   6  19       53.30       63.19      9.31 o 
   5   6  19       17.29       13.55      7.76 o 
   6   6  19       56.71       74.19     23.97 o 
   0   7  19        0.98        9.66      9.55 o 
   1   7  19       29.38       37.13      7.89 o 
   2   7  19        8.83        0.90      7.05 o 
   3   7  19       49.57       43.21      9.82 o 
   4   7  19       83.17       83.37     11.80 o 
   5   7  19      129.79      148.69     17.06 o 
   0   8  19       79.38       90.29     15.85 o 
   1   8  19        3.52       -0.65      5.82 o 
   2   8  19      132.47      133.40     12.49 o 
   3   8  19        5.09       -1.88     11.47 o 
   4   8  19       11.58       12.41      8.59 o 
   0   9  19        4.85        2.33     12.61 o 
   1   9  19       41.09       39.66     11.61 o 
   2   9  19        0.31       -2.30      9.10 o 
   3   9  19       12.75       22.34      7.15 o 
   0   0  20      227.89      224.63     14.21 o 
   1   0  20     1206.34     1144.73     21.27 o 
   2   0  20       21.00       15.55      5.26 o 
   3   0  20       11.62       10.77      5.81 o 
   4   0  20       78.02       82.99      9.96 o 
   5   0  20     1053.26     1086.40     40.76 o 
   6   0  20      100.81       93.46     19.08 o 
   7   0  20        0.18        8.72     14.69 o 
   8   0  20        2.55       -5.48     16.85 o 
   0   1  20      595.47      591.76     22.26 o 
   1   1  20      559.51      545.57     16.32 o 
   2   1  20      536.54      544.50     11.81 o 
   3   1  20      129.65      128.67      7.87 o 
   4   1  20       86.35       97.64      7.26 o 
   5   1  20       78.11       77.80      9.54 o 
   6   1  20       14.63       14.60      7.44 o 
   7   1  20        0.63        2.46      7.08 o 
   0   2  20      449.53      446.54     20.73 o 
   1   2  20      260.03      243.70     14.13 o 
   2   2  20      310.47      291.49     10.18 o 
   3   2  20      104.21      105.73      7.55 o 
   4   2  20      395.89      405.90     12.40 o 
   5   2  20        7.35        6.58      6.73 o 
   6   2  20      101.73      111.99     11.86 o 
   7   2  20        0.28       -0.45      6.87 o 
   0   3  20      259.00      222.40     16.54 o 
   1   3  20      375.05      379.88     12.90 o 
   2   3  20      126.13      109.13      8.47 o 
   3   3  20       20.61       13.82      5.53 o 
   4   3  20      407.00      397.34     12.79 o 
   5   3  20       92.39      105.30     10.18 o 
   6   3  20       25.43       26.32      7.55 o 
   7   3  20        9.49       13.50      7.26 o 
   0   4  20       87.20       88.06     12.50 o 
   1   4  20       73.72       82.61      7.91 o 
   2   4  20       55.81       61.79      7.56 o 
   3   4  20       32.17       27.87      5.96 o 
   4   4  20       66.68       72.20      7.67 o 
   5   4  20       31.77       31.27      8.20 o 
   6   4  20       25.29       33.30      8.69 o 
   7   4  20        1.76       -8.04      6.69 o 
   0   5  20      271.24      252.04     17.05 o 
   1   5  20      173.95      155.65     10.52 o 
   2   5  20      125.02      131.56     10.05 o 
   3   5  20       61.88       52.00      8.12 o 
   4   5  20       68.32       67.76      9.17 o 
   5   5  20       46.68       48.34      9.65 o 
   6   5  20        4.53       10.94      7.34 o 
   0   6  20        1.48        1.84      6.36 o 
   1   6  20       28.39       18.45      5.28 o 
   2   6  20       12.79       22.77      7.03 o 
   3   6  20        0.84       -3.93      5.91 o 
   4   6  20        6.45        5.53      6.21 o 
   5   6  20       58.17       55.93     11.08 o 
   6   6  20        2.02        8.33      7.38 o 
   0   7  20       15.73        5.79      8.75 o 
   1   7  20       83.50       69.55      9.88 o 
   2   7  20       34.25       42.17      9.32 o 
   3   7  20       48.28       51.75     10.03 o 
   4   7  20        3.22       -2.64      7.24 o 
   5   7  20       36.99       56.58     12.39 o 
   0   8  20        7.46        4.08      9.98 o 
   1   8  20       48.87       52.84      9.61 o 
   2   8  20       10.66       10.97      6.80 o 
   3   8  20        6.23       14.29      8.18 o 
   4   8  20        1.45      -10.10      7.11 o 
   0   9  20        2.48        0.58     15.04 o 
   1   9  20       75.79       79.87     10.75 o 
   2   9  20        3.10        7.23      6.43 o 
   1   0  21     1209.49     1272.47     33.67 o 
   2   0  21        1.32       -0.52      5.32 o 
   3   0  21      458.31      459.44     18.49 o 
   4   0  21        0.61       -8.50      5.83 o 
   5   0  21      303.03      310.96     32.99 o 
   6   0  21       52.11       54.28     14.40 o 
   7   0  21       12.44       32.40     13.44 o 
   0   1  21       26.15       20.25      7.26 o 
   1   1  21       77.34       85.75      7.47 o 
   2   1  21       33.66       26.42      4.92 o 
   3   1  21      254.61      244.64      9.92 o 
   4   1  21      667.04      616.86     14.16 o 
   5   1  21      352.32      348.46     16.87 o 
   6   1  21       42.94       36.90      9.62 o 
   7   1  21       30.39       46.95     10.14 o 
   0   2  21     2158.74     2178.68     55.94 o 
   1   2  21      407.41      385.64     16.70 o 
   2   2  21      358.25      356.98     12.51 o 
   3   2  21      304.50      296.66     11.02 o 
   4   2  21      204.75      184.50      9.69 o 
   5   2  21      139.90      147.71     11.34 o 
   6   2  21       35.89       31.72      8.06 o 
   7   2  21        0.45       -5.74      7.37 o 
   0   3  21     1939.46     2022.29     42.12 o 
   1   3  21      168.75      153.89      9.76 o 
   2   3  21       75.96       70.74      7.54 o 
   3   3  21        7.10        4.69      5.07 o 
   4   3  21      196.47      208.70     12.04 o 
   5   3  21       39.18       44.60      8.94 o 
   6   3  21       31.20       32.82      8.53 o 
   7   3  21        3.93        8.37      6.98 o 
   0   4  21      374.32      367.16     21.43 o 
   1   4  21      152.45      148.06     10.05 o 
   2   4  21      241.12      251.22     12.36 o 
   3   4  21       79.93       88.83      8.24 o 
   4   4  21       44.43       34.84      6.60 o 
   5   4  21      139.42      149.50     13.53 o 
   6   4  21       83.87       88.10     11.89 o 
   7   4  21        4.43        9.76      8.54 o 
   0   5  21      355.27      359.82     19.56 o 
   1   5  21       49.17       59.17     10.42 o 
   2   5  21       25.93       18.33      5.91 o 
   3   5  21        4.74        7.76      4.73 o 
   4   5  21       75.25       76.85     11.23 o 
   5   5  21       22.00       25.55      7.88 o 
   6   5  21        0.01        1.43      6.54 o 
   0   6  21        8.42        7.42      6.85 o 
   1   6  21       62.53       54.00      7.33 o 
   2   6  21        0.62       -1.25      5.74 o 
   3   6  21       95.79      115.76     11.50 o 
   4   6  21       28.81       23.47      7.32 o 
   5   6  21       65.25       53.07     10.26 o 
   6   6  21       48.15       45.36     10.38 o 
   0   7  21       11.19       19.55      9.93 o 
   1   7  21        4.59        4.32      7.51 o 
   2   7  21       45.36       45.95      9.54 o 
   3   7  21       57.27       53.90     10.27 o 
   4   7  21        0.49       -6.19      6.64 o 
   5   7  21       48.99       76.14     14.01 o 
   0   8  21       86.58       74.51     14.65 o 
   1   8  21       14.43       19.62      8.58 o 
   2   8  21       20.76       30.78      8.19 o 
   3   8  21       34.15       29.72     14.64 o 
   4   8  21        3.03        0.77      7.39 o 
   0   9  21        0.78       -7.46      9.26 o 
   1   9  21        1.08        1.69      6.82 o 
   2   9  21        6.63        2.14      6.59 o 
   0   0  22       26.31       29.09     15.94 o 
   1   0  22      340.73      340.90     22.66 o 
   2   0  22       20.81       27.52      6.82 o 
   3   0  22        8.66       16.59      6.49 o 
   4   0  22       88.57       93.55     11.77 o 
   5   0  22        4.22        0.64      9.27 o 
   6   0  22        3.18       -5.85     12.66 o 
   7   0  22       14.58       13.96     14.55 o 
   0   1  22      108.14      115.93     12.05 o 
   1   1  22       58.74       70.25      7.30 o 
   2   1  22      570.66      575.48     12.83 o 
   3   1  22       11.98        9.16      5.54 o 
   4   1  22      139.38      159.86     11.88 o 
   5   1  22      196.61      196.48     15.26 o 
   6   1  22       24.00       15.63      7.91 o 
   7   1  22       16.40       16.33     10.85 o 
   0   2  22       45.62       54.93     10.37 o 
   1   2  22      567.66      554.21     17.03 o 
   2   2  22        9.60        9.75      5.02 o 
   3   2  22       97.77      100.88      8.11 o 
   4   2  22        8.42        6.66      4.81 o 
   5   2  22      100.43      123.59     11.49 o 
   6   2  22       75.81       81.32     11.87 o 
   7   2  22       19.97       24.38     10.46 o 
   0   3  22      367.56      336.81     19.91 o 
   1   3  22      374.33      364.94     15.89 o 
   2   3  22       11.32        6.05      4.80 o 
   3   3  22      419.18      433.57     14.70 o 
   4   3  22      148.32      148.94     10.10 o 
   5   3  22       12.31        2.29      6.48 o 
   6   3  22      116.04      113.39     13.43 o 
   7   3  22        1.06        2.89      7.68 o 
   0   4  22      199.23      216.90     17.75 o 
   1   4  22      111.32      104.61      8.89 o 
   2   4  22      160.36      151.56     10.28 o 
   3   4  22       19.08       20.85      6.17 o 
   4   4  22       67.72       82.43      9.81 o 
   5   4  22       23.71       29.43      8.18 o 
   6   4  22       12.39       18.30      8.16 o 
   0   5  22       48.30       54.28      9.61 o 
   1   5  22       50.29       56.00      7.33 o 
   2   5  22       48.79       44.60      7.29 o 
   3   5  22       72.05       75.89      8.41 o 
   4   5  22       24.91       20.02      7.15 o 
   5   5  22       26.17       29.49      8.33 o 
   6   5  22        9.93       14.22      7.48 o 
   0   6  22        4.75       -0.78      6.86 o 
   1   6  22       46.69       49.35      7.08 o 
   2   6  22       60.63       59.65     11.15 o 
   3   6  22       41.41       32.80      8.68 o 
   4   6  22       25.68       20.17      7.60 o 
   5   6  22       13.61       16.81      9.03 o 
   0   7  22       11.07       24.06     11.26 o 
   1   7  22        2.22        4.21      6.19 o 
   2   7  22        2.55        3.94      7.17 o 
   3   7  22       10.20        9.47      7.94 o 
   4   7  22       35.81       49.97     15.00 o 
   0   8  22        3.05       25.56     10.57 o 
   1   8  22       38.22       48.04      8.97 o 
   2   8  22       17.10       16.21      7.05 o 
   3   8  22       18.08       16.98      8.63 o 
   0   9  22        2.53       -6.60      8.88 o 
   1   9  22        2.84        6.32      7.15 o 
   1   0  23     1373.41     1281.47     60.36 o 
   2   0  23      105.98      110.61     10.10 o 
   3   0  23        2.01        7.24      6.37 o 
   4   0  23      414.03      387.19     19.91 o 
   5   0  23        0.98       -2.74      8.68 o 
   6   0  23        0.74      -14.35     13.29 o 
   7   0  23        1.39        6.63     11.37 o 
   0   1  23      594.17      597.78     22.03 o 
   1   1  23       23.22       18.07      7.09 o 
   2   1  23       19.53       14.25      5.63 o 
   3   1  23      221.65      209.93     11.53 o 
   4   1  23       69.19       74.69      7.49 o 
   5   1  23       71.48       52.46      9.44 o 
   6   1  23      120.56      123.33     14.19 o 
   7   1  23        0.42       -6.31      7.53 o 
   0   2  23      879.56      902.13     28.05 o 
   1   2  23      203.56      215.04     10.81 o 
   2   2  23      353.41      368.47     13.36 o 
   3   2  23       71.81       71.28      7.23 o 
   4   2  23       88.81       88.21      8.52 o 
   5   2  23      257.64      277.72     21.88 o 
   6   2  23       59.06       56.97     12.18 o 
   7   2  23       18.62       35.04     11.20 o 
   0   3  23       57.85       56.82     10.43 o 
   1   3  23      106.14       95.90      8.28 o 
   2   3  23      202.35      195.68     11.06 o 
   3   3  23      127.79      134.94      9.79 o 
   4   3  23       88.44       87.01      8.43 o 
   5   3  23       46.76       58.39      9.78 o 
   6   3  23       57.44       55.52     13.05 o 
   0   4  23       47.47       44.03      9.94 o 
   1   4  23       60.84       58.39      7.34 o 
   2   4  23       29.60       24.04      6.20 o 
   3   4  23       52.56       55.82      7.62 o 
   4   4  23      117.92      107.43     10.05 o 
   5   4  23        3.47      -10.62      7.08 o 
   6   4  23       41.07       35.47     10.24 o 
   0   5  23       15.21        7.22      6.45 o 
   1   5  23       90.63       93.62      9.04 o 
   2   5  23       45.01       42.05      7.08 o 
   3   5  23       88.44       94.20      9.28 o 
   4   5  23       79.79       75.02     10.96 o 
   5   5  23       23.67       23.67      7.76 o 
   6   5  23       11.33        8.87      7.24 o 
   0   6  23       60.76       84.73     12.20 o 
   1   6  23       83.32       85.15      8.39 o 
   2   6  23        3.27       12.01      6.73 o 
   3   6  23       11.66       13.44      7.27 o 
   4   6  23        0.22        5.92      6.65 o 
   5   6  23        8.81       -3.33      8.87 o 
   0   7  23       56.04       50.41     12.90 o 
   1   7  23       36.95       37.31      8.16 o 
   2   7  23        1.30        4.35      6.46 o 
   3   7  23        1.39        8.33      6.54 o 
   4   7  23        5.11        2.99      8.10 o 
   0   8  23        3.15       10.78      9.33 o 
   1   8  23       24.47       11.82      8.28 o 
   2   8  23        3.90        9.05      6.80 o 
   3   8  23        1.38        5.92     11.04 o 
   0   0  24       12.18       24.48     16.17 o 
   1   0  24      104.84       98.30     16.23 o 
   2   0  24      294.30      270.09     17.70 o 
   3   0  24       34.47       25.93     10.66 o 
   4   0  24        7.95        5.17      6.46 o 
   5   0  24       39.05       29.68     11.52 o 
   6   0  24        0.59       -7.26     10.40 o 
   7   0  24       15.65       18.39     20.29 o 
   0   1  24      293.31      238.14     26.45 o 
   1   1  24       61.01       56.33      9.87 o 
   2   1  24       48.04       51.63      8.85 o 
   3   1  24       28.54       31.22      6.46 o 
   4   1  24       39.70       28.00      6.55 o 
   5   1  24       92.13       68.41     12.59 o 
   6   1  24       40.20       45.65     11.70 o 
   0   2  24      105.52      136.65     13.97 o 
   1   2  24      307.42      323.03     12.72 o 
   2   2  24       84.83       81.65      8.43 o 
   3   2  24       33.69       32.82      6.46 o 
   4   2  24       95.26       89.96      9.01 o 
   5   2  24       64.33       68.24     12.32 o 
   6   2  24        2.30       -3.34      8.50 o 
   0   3  24        8.63        8.60      7.20 o 
   1   3  24      442.21      440.51     14.76 o 
   2   3  24      139.09      132.85      9.58 o 
   3   3  24       41.28       60.26      7.58 o 
   4   3  24        4.63        8.45      5.24 o 
   5   3  24       73.36       77.11     13.50 o 
   6   3  24       30.69       25.28     10.72 o 
   0   4  24        1.81        1.26      5.93 o 
   1   4  24       30.42       26.67      6.15 o 
   2   4  24       27.32       30.67      6.52 o 
   3   4  24       19.03       19.91      6.08 o 
   4   4  24        7.01       14.99      6.07 o 
   5   4  24       12.14        8.58      7.44 o 
   6   4  24       22.39       13.50      9.20 o 
   0   5  24       75.31       62.37     10.34 o 
   1   5  24       38.23       51.09      8.94 o 
   2   5  24      151.29      154.55     11.28 o 
   3   5  24        3.47        3.50      5.24 o 
   4   5  24        7.51       15.10      6.93 o 
   5   5  24       20.06       19.15      7.43 o 
   0   6  24        0.97       -9.21      6.14 o 
   1   6  24       30.38       31.35      6.55 o 
   2   6  24        9.40       18.28      6.23 o 
   3   6  24        1.59        6.54      6.58 o 
   4   6  24       34.58       41.32      8.32 o 
   0   7  24        7.49       -1.90      8.51 o 
   1   7  24        4.90        7.89      5.66 o 
   2   7  24       28.18       34.97      8.37 o 
   3   7  24        0.26       -9.12      6.08 o 
   0   8  24       34.17       42.07     12.38 o 
   1   8  24        5.53        1.70      8.33 o 
   2   8  24       62.93       63.45     10.66 o 
   1   0  25      389.76      454.86     50.23 o 
   2   0  25        6.28       20.97     18.29 o 
   3   0  25       50.52       30.88     15.69 o 
   4   0  25        3.61       13.20      9.30 o 
   5   0  25       27.41       30.60     18.34 o 
   6   0  25       16.75       45.20     20.81 o 
   0   1  25       16.12       26.47     23.27 o 
   1   1  25       75.74       69.73     10.49 o 
   2   1  25       32.50       39.48      7.63 o 
   3   1  25       73.73       66.41      8.83 o 
   4   1  25        3.27       -0.05      4.98 o 
   5   1  25        0.91       -2.03      7.18 o 
   6   1  25       39.62       51.82     17.10 o 
   0   2  25        0.24        6.11     25.56 o 
   1   2  25      258.34      217.89     12.37 o 
   2   2  25       27.82       28.06      6.50 o 
   3   2  25       67.73       49.54      7.48 o 
   4   2  25       43.84       52.63      8.00 o 
   5   2  25       14.23       17.45     12.58 o 
   6   2  25       73.98       72.04     13.78 o 
   0   3  25        0.24        1.83      8.03 o 
   1   3  25       23.47       26.82      6.18 o 
   2   3  25      110.95      126.83      9.69 o 
   3   3  25       84.21       78.78      8.96 o 
   4   3  25       11.59        1.92      5.29 o 
   5   3  25        8.17        8.15      8.65 o 
   6   3  25       47.35       53.69     12.62 o 
   0   4  25      104.65      106.99     12.41 o 
   1   4  25        8.80       10.14      6.99 o 
   2   4  25      119.71      140.19     10.37 o 
   3   4  25       11.53       14.25      5.74 o 
   4   4  25       14.33        6.18      6.88 o 
   5   4  25        2.60        1.40      9.61 o 
   0   5  25       15.66       18.87      7.90 o 
   1   5  25       43.91       47.04      7.36 o 
   2   5  25        7.28        8.40      5.52 o 
   3   5  25       17.02       13.08      5.58 o 
   4   5  25       11.74       14.59      6.83 o 
   5   5  25       35.24       39.22      9.74 o 
   0   6  25       91.16       65.80     11.71 o 
   1   6  25       16.22       15.75      5.76 o 
   2   6  25        8.98       20.63      6.67 o 
   3   6  25       21.04       16.68      7.28 o 
   4   6  25        4.63        7.70      6.59 o 
   0   7  25       18.75       22.21     10.65 o 
   1   7  25       20.46       23.04      6.75 o 
   2   7  25       20.64       33.03      7.57 o 
   3   7  25       42.01       37.09      8.92 o 
   0   8  25        3.42       32.20     11.39 o 
   1   8  25        6.29        0.10      6.82 o 
   0   0  26      336.33      241.45     34.65 o 
   1   0  26        1.66        0.69      8.71 o 
   2   0  26        0.02        5.67      9.13 o 
   3   0  26        1.67       -3.25      8.32 o 
   4   0  26        5.88       24.79     18.58 o 
   5   0  26        1.72        9.56     18.62 o 
   6   0  26        0.01        8.45     14.90 o 
   0   1  26        3.91       -5.30     10.84 o 
   1   1  26        2.91        1.20      5.41 o 
   2   1  26       25.68       36.41      7.67 o 
   3   1  26       32.42       40.03      8.41 o 
   4   1  26       12.58        6.45      6.33 o 
   5   1  26       46.55       36.69     15.06 o 
   6   1  26        8.96       19.67     12.12 o 
   0   2  26        0.08        3.09      9.58 o 
   1   2  26      108.21       91.31     10.46 o 
   2   2  26       12.81       14.26      6.97 o 
   3   2  26       12.52       21.33      6.23 o 
   4   2  26       14.05       11.98      6.74 o 
   5   2  26       28.62       59.14     12.35 o 
   6   2  26       72.19      127.95     16.61 o 
   0   3  26       79.89       94.37     17.22 o 
   1   3  26       12.32       10.92      5.87 o 
   2   3  26       47.85       43.47      7.66 o 
   3   3  26       40.28       40.71      8.43 o 
   4   3  26        5.46       -3.21      5.65 o 
   5   3  26        4.84        4.73     10.56 o 
   0   4  26       42.63       36.35     11.67 o 
   1   4  26        6.24       12.99      5.54 o 
   2   4  26       68.45       68.03      7.98 o 
   3   4  26       28.54       41.49      7.79 o 
   4   4  26       37.27       38.97      7.30 o 
   5   4  26        8.78       18.43     11.46 o 
   0   5  26      150.48      160.59     15.45 o 
   1   5  26       30.79       44.75      7.28 o 
   2   5  26       43.83       26.15      6.77 o 
   3   5  26       17.94       18.85      6.23 o 
   4   5  26       26.46       20.64      7.59 o 
   0   6  26       72.74       66.00     11.74 o 
   1   6  26        3.03       -0.31      4.87 o 
   2   6  26       14.04       12.55      6.39 o 
   3   6  26       13.69       22.70      7.30 o 
   0   7  26       21.77       35.18     15.80 o 
   1   7  26        1.39        1.03      5.90 o 
   2   7  26       28.74       34.78      7.48 o 
   1   0  27        0.73        6.99      9.43 o 
   2   0  27        1.70       18.07     10.18 o 
   3   0  27        5.28        6.22      9.32 o 
   4   0  27        6.30       12.85      9.96 o 
   5   0  27        0.03        6.92     13.72 o 
   6   0  27        0.36       24.25     19.11 o 
   0   1  27       29.82       25.78     12.56 o 
   1   1  27       40.24       38.44      7.79 o 
   2   1  27       33.56       28.08      8.71 o 
   3   1  27        5.61        6.58      6.99 o 
   4   1  27        1.61        8.61      6.56 o 
   5   1  27       31.28       46.00     19.14 o 
   0   2  27       21.50       16.68     12.26 o 
   1   2  27       78.80       65.66      9.75 o 
   2   2  27       21.03       18.88      7.38 o 
   3   2  27        7.32        3.35      6.94 o 
   4   2  27        0.38        2.76      7.13 o 
   5   2  27       22.00       47.74     14.62 o 
   0   3  27      158.83      144.16     21.18 o 
   1   3  27       68.08       68.52     10.15 o 
   2   3  27       20.47        8.79      7.13 o 
   3   3  27       68.86       76.80      8.82 o 
   4   3  27        6.28       20.45      6.69 o 
   5   3  27       15.32       10.24      8.92 o 
   0   4  27       53.91       42.78      9.53 o 
   1   4  27       10.24        6.11      5.70 o 
   2   4  27        2.66       -3.19      7.72 o 
   3   4  27        9.05        7.19      6.05 o 
   4   4  27       56.14       64.34      8.84 o 
   5   4  27        8.11       10.08      9.17 o 
   0   5  27       40.95       34.36      9.40 o 
   1   5  27       71.96       91.66      9.41 o 
   2   5  27       39.05       43.32      7.33 o 
   3   5  27        4.73        4.52      5.86 o 
   4   5  27        5.83        2.47      7.02 o 
   0   6  27       36.37       35.33     10.01 o 
   1   6  27       77.37       80.84      8.51 o 
   2   6  27       25.04       32.51      7.41 o 
   3   6  27       26.89       30.78      7.91 o 
   0   7  27       34.55       38.34      9.70 o 
   1   7  27       23.69       24.52      8.51 o 
   0   0  28       17.85       13.58     15.35 o 
   1   0  28       39.15       52.25     14.64 o 
   2   0  28        5.02       -7.65      8.17 o 
   3   0  28       18.88       15.27     11.17 o 
   4   0  28        0.14        8.86      9.65 o 
   5   0  28        1.59        1.91     14.03 o 
   0   1  28        0.06      -19.44     12.96 o 
   1   1  28       22.91       23.93      7.53 o 
   2   1  28       18.21       25.91      7.58 o 
   3   1  28       19.34       15.82      7.79 o 
   4   1  28        5.28       16.75      7.17 o 
   5   1  28        3.62       22.63     12.22 o 
   0   2  28       10.29        1.84     10.95 o 
   1   2  28       13.77       16.74      7.29 o 
   2   2  28       15.28       32.46      8.08 o 
   3   2  28       58.28       57.42     10.46 o 
   4   2  28        4.84        2.71      8.01 o 
   5   2  28       42.08       73.72     20.08 o 
   0   3  28        6.23       10.03     14.54 o 
   1   3  28       31.19       27.84      7.79 o 
   2   3  28       51.85       60.07      9.82 o 
   3   3  28       16.95       12.81      8.59 o 
   4   3  28       17.15       12.26      9.38 o 
   5   3  28        1.79       18.09      9.77 o 
   0   4  28      160.36      166.20     18.52 o 
   1   4  28       15.98       22.24      7.75 o 
   2   4  28       52.74       46.81      9.28 o 
   3   4  28       38.80       35.17      7.85 o 
   4   4  28       65.10       66.63     12.88 o 
   0   5  28        2.06       -2.81      6.59 o 
   1   5  28       33.60       44.62      7.87 o 
   2   5  28       20.53       23.41      7.25 o 
   3   5  28       40.86       49.93      8.77 o 
   0   6  28       12.53        6.80      9.05 o 
   1   6  28       91.94      115.35     10.08 o 
   2   6  28       21.28       41.70      9.07 o 
   1   0  29        0.07        5.06     17.78 o 
   2   0  29        0.17       11.43     11.61 o 
   3   0  29       68.26       87.18     16.69 o 
   4   0  29       16.35       11.82     17.30 o 
   5   0  29        0.20       17.94     16.36 o 
   0   1  29        3.64       14.91     11.18 o 
   1   1  29        9.61       18.35      6.76 o 
   2   1  29       81.15       79.72     11.78 o 
   3   1  29        1.54        5.64      7.47 o 
   4   1  29       31.19       27.01     13.78 o 
   5   1  29       15.56       28.81     13.47 o 
   0   2  29       37.80       20.54     12.34 o 
   1   2  29      103.45      109.24     11.77 o 
   2   2  29       18.21       15.89      8.67 o 
   3   2  29        7.27        1.41      7.03 o 
   4   2  29       23.47       25.75     20.94 o 
   0   3  29        0.42       -0.95     10.32 o 
   1   3  29       12.36        7.57      8.16 o 
   2   3  29       56.33       57.21      9.98 o 
   3   3  29       37.02       55.23     10.52 o 
   4   3  29       17.27       74.30     17.04 o 
   0   4  29        0.90        2.50      8.04 o 
   1   4  29       20.29       26.77      8.02 o 
   2   4  29       25.60       22.69      8.42 o 
   3   4  29       17.34       17.34      9.25 o 
   0   5  29       53.07       55.70     12.28 o 
   1   5  29       49.10       58.92      9.66 o 
   2   5  29       31.59       49.60      9.32 o 
   3   5  29       12.41       13.96      6.63 o 
   0   6  29       97.91      100.69     13.10 o 
   1   6  29       53.24       58.60      9.20 o 
   0   0  30       32.07       40.35     19.04 o 
   1   0  30       88.24      112.28     19.21 o 
   2   0  30        2.37        0.83      9.31 o 
   3   0  30        3.73        3.95      9.91 o 
   4   0  30        1.10       -4.24     13.89 o 
   0   1  30        7.01       -5.01      9.90 o 
   1   1  30       47.86       53.06     10.35 o 
   2   1  30       35.58       40.97      9.19 o 
   3   1  30        7.13        9.96      8.12 o 
   4   1  30        0.61       -2.25      9.77 o 
   0   2  30        1.44       -4.63     10.14 o 
   1   2  30        8.23        5.92      6.86 o 
   2   2  30        8.41        2.86      7.17 o 
   3   2  30        1.16       10.42      7.71 o 
   4   2  30       68.76       64.16     15.29 o 
   0   3  30       16.75       21.58     13.07 o 
   1   3  30       79.44       80.29     10.92 o 
   2   3  30       50.73       76.49     16.42 o 
   3   3  30       35.75       50.45     10.55 o 
   0   4  30       14.74       16.44      9.64 o 
   1   4  30        0.58       -5.50      6.19 o 
   2   4  30       11.49        7.36      7.06 o 
   3   4  30        2.55       12.36      7.33 o 
   0   5  30        2.89        9.27      9.21 o 
   1   5  30      130.81      124.44     11.76 o 
   2   5  30       61.20       66.59     10.16 o 
   1   0  31        0.27       13.21     10.42 o 
   2   0  31        0.01       -0.21      9.10 o 
   3   0  31       21.42       23.63     11.88 o 
   4   0  31        9.10       10.26     15.02 o 
   0   1  31       11.70       38.65     13.73 o 
   1   1  31        3.00        0.41      9.08 o 
   2   1  31       63.54       62.38     10.99 o 
   3   1  31       26.21       39.61      9.14 o 
   0   2  31      120.99      139.36     21.81 o 
   1   2  31       25.07       28.09      7.77 o 
   2   2  31        6.59        8.15      7.04 o 
   3   2  31       31.58       33.93      9.31 o 
   0   3  31       18.59       22.21     11.95 o 
   1   3  31       17.85       18.62      7.57 o 
   2   3  31        5.98        8.56      7.85 o 
   3   3  31        3.18       -2.92      7.55 o 
   0   4  31       24.93       42.20     11.45 o 
   1   4  31        0.34        7.37     10.13 o 
   2   4  31       71.07       92.08     11.89 o 
   0   0  32      272.45      291.73     43.03 o 
   1   0  32        3.51       15.11     10.33 o 
   2   0  32        1.90       -0.41      8.82 o 
   3   0  32        7.22       25.56     12.63 o 
   0   1  32        0.02        9.79     10.03 o 
   1   1  32       15.46       20.45     10.14 o 
   2   1  32       50.57       58.98     11.32 o 
   3   1  32       23.73       24.28     11.26 o 
   0   2  32       73.44      110.62     19.35 o 
   1   2  32       36.01       36.50      9.37 o 
   2   2  32        3.01      -12.71     15.48 o 
   0   3  32       42.85       75.46     13.50 o 
   1   3  32       27.13       41.71      9.24 o 
   2   3  32       21.96       43.23      9.53 o 
   1   0  33       12.95        7.59     19.16 o 
   2   0  33        0.19       -3.73      8.33 o 
   0   1  33        2.00        3.21     13.59 o 
   1   1  33       89.04      136.15     14.97 o 
   2   1  33        3.94        2.08      6.89 o 
   0   2  33       21.50       21.73     12.08 o 
   1   2  33       41.27       43.85     11.88 o 
                                                 
